# Supplementary material for: Social microbiota and social gland gene expression of worker honey bees by age and climate
Source: Sci Rep. 2022 Jun 23;12:10690. doi: 10.1038/s41598-022-14442-0 (PMC9226125; doi:10.1038/s41598-022-14442-0)
Supplement: Supplementary file 2 — Supplementary Information 2. [file 41598_2022_14442_MOESM2_ESM.xlsx]

## Sheet: N. ceranae analysis
Anderson and Maes 2022, Social microbiota and social gland gene expression of worker honey bees by age and climate
Table S2. qPCR of Nosema ceranae abundance relative to actin. Comparing ages (Experiment 1, KA samples) and overwintering environment (Experiment 2, WW-CW samples)
Sample ID		N. ceranae
19R-8.1.Mid	Early	-12.4728
19R-8.2.Mid	Early	4.24213
19R-8.3.Mid	Early	12.0008
19R-17.1.Mid	Early	10.1085
19R-17.2.Mid	Early	13.5831
19R-17.3.Mid	Early	1.13926
19S-8.1.Mid	Early	11.9603
19S-8.2.Mid	Early	-3.29019
19S-8.3.Mid	Early	11.5512
19S-17.1.Mid	Early	-2.09211
19S-17.2.Mid	Early	3.37089
19S-17.3.Mid	Early	14.3283
33R-8.1.Mid	Early	-6.42935
33R-8.2.Mid	Early	14.1942
33R-8.3.Mid	Early	-10.6654
33R-17.1.Mid	Early	12.3605
33R-17.2.Mid	Early	12.9052
33R-17.3.Mid	Early	11.459
33S-8.1.Mid	Early	10.5242
33S-8.2.Mid	Early	13.1732
33S-8.3.Mid	Early	15.56
33S-17.1.Mid	Early	13.4213
33S-17.2.Mid	Early	11.7185
33S-17.3.Mid	Early	13.4148
50R-8.1.Mid	Late	11.2953
50R-8.2.Mid	Late	11.2835
50R-8.3.Mid	Late	11.1642
50R-17.1.Mid	Late	11.9724
50R-17.2.Mid	Late	12.8026
50R-17.3.Mid	Late	11.1619
50S-8.1.Mid	Late	10.901
50S-8.2.Mid	Late	8.27526
50S-8.3.Mid	Late	8.11505
50S-17.1.Mid	Late	11.038
50S-17.2.Mid	Late	10.3918
50S-17.3.Mid	Late	8.56785
70R-17.1.Mid	Late	9.43501
70R-17.2.Mid	Late	7.05046
70R-17.3.Mid	Late	5.14228
70R-17.4.Mid	Late	11.1555
70R-17.5.Mid	Late	6.66254
70S-17.1.Mid	Late	11.6807
70S-17.2.Mid	Late	10.973
70S-17.3.Mid	Late	2.2782
70S-17.4.Mid	Late	-2.20545
70S-17.5.Mid	Late	-7.93254
D-80.1	Early WW	8.73535
D-80.2	Early WW	9.06608
D-80.3	Early WW	3.96695
D-80.4	Early WW	4.53101
D-84.1	Early WW	-13.19
D-84.2	Early WW	6.15832
D-84.3	Early WW	7.14119
D-84.4	Early WW	4.13846
D-91.1	Early WW	7.85636
D-91.2	Early WW	9.53777
D-91.3	Early WW	8.08061
D-91.4	Early WW	8.60667
D-94.1	Early WW	1.49774
D-94.2	Early WW	1.36326
D-94.3	Early WW	1.75433
D-94.4	Early WW	8.49762
F-80.1	Late WW	9.51199
F-80.2	Late WW	10.1603
F-80.3	Late WW	8.91869
F-80.4	Late WW	9.83407
F-84.1	Late WW	5.73314
F-84.2	Late WW	5.13589
F-84.3	Late WW	7.11425
F-84.4	Late WW	4.9658
F-91.1	Late WW	8.37753
F-91.2	Late WW	10.126
F-91.3	Late WW	7.07285
F-91.4	Late WW	-10.786
F-94.1	Late WW	12.9933
F-94.2	Late WW	8.36994
F-94.3	Late WW	9.82078
F-94.4	Late WW	14.4883
O-R3.1	Early CW	13.7563
O-R3.2	Early CW	12.4951
O-R3.3	Early CW	12.7965
O-R3.4	Early CW	12.0183
O-R18.1	Early CW	14.523
O-R18.2	Early CW	13.8767
O-R18.3	Early CW	10.121
O-R18.4	Early CW	34.63
O-Y1.1	Early CW	14.2036
O-Y1.2	Early CW	10.517
O-Y1.3	Early CW	-8.88303
O-Y1.4	Early CW	13.8655
O-Y13.1	Early CW	13.1895
O-Y13.2	Early CW	13.4611
O-Y13.3	Early CW	13.8927
O-Y13.4	Early CW	13.3598
F-R3.1	Late CW	11.6185
F-R3.2	Late CW	12.1583
F-R3.3	Late CW	12.4881
F-R3.4	Late CW	13.2714
F-R18.1	Late CW	13.7155
F-R18.2	Late CW	7.22261
F-R18.3	Late CW	15.4891
F-R18.4	Late CW	11.6425
F-Y1.1	Late CW	13.5455
F-Y1.2	Late CW	12.8045
F-Y1.3	Late CW	14.3936
F-Y1.4	Late CW	9.36329
F-Y13.1	Late CW	12.6376
F-Y13.2	Late CW	12.0269
F-Y13.3	Late CW	-6.79633
F-Y13.4	Late CW	14.04
