# Supplementary material for: Social microbiota and social gland gene expression of worker honey bees by age and climate
Source: Sci Rep. 2022 Jun 23;12:10690. doi: 10.1038/s41598-022-14442-0 (PMC9226125; doi:10.1038/s41598-022-14442-0)
Supplement: Supplementary file 4 — Supplementary Information 4. [file 41598_2022_14442_MOESM4_ESM.xlsx]

## Sheet: Correlation summary
Anderson and Maes 2022, Social microbiota and social gland gene expression of worker honey bees by age and climate
Table S4. Correlations of gene expression in the HPG with microbiota abundance and metrics
KA samples								WW and CW samples
Correlations† of diutinus HPG immune gene expression with microbial abundance and metrics.								Correlations† of HPG immune gene expression with microbial abundance and metrics.
Gene	Known Age Mouthparts			Known Age Midguts				Category WW Midgut				CW Midgut
	Dependent variable	Rs	p	Dependent variable	Rs	p		Gene	Dependent variable	Rs	p	Dependent variable	Rs	p
Nutritional State								Nutritional State
Vitellogenin	No strong associations			No strong associations				Vg	Bacterial Diversity	-0.59	0.005	Bacterial Diversity	0.05	0.81
Antimicrobial Peptides									Diversity Abundance	-0.61	0.003	Diversity abundance	-0.17	0.35
Abaecin	Actinomycetales	0.29	0.05	Nosema ceranae	-0.36	0.01			Fungal Abundance	-0.56	0.006	Fungal Abundance	0.03	0.87
	P. apium	-0.24	0.11	P. apium	-0.33	0.04			Actinomycetales	-0.54	0.01	Actinomycetales	-0.35	0.05
				Bacterial abundance	0.3	0.05		Antimicrobial Peptides
								Abaecin	Xanthomonadaceae	-0.47	0.01	Xanthomonadaceae	-0.05	0.79
Hymenoptacin	Actinomycetales	0.38	0.01	Nosema ceranae	-0.38	0.01			Enterobacteriaceae	0.45	0.01	Enterobacteriaceae*	N/A	N/A
Defensin-1	Lactobacillus kunkeei	-0.31	0.04	Lactobacillus kunkeei	-0.3	0.07		Hymen	Bacterial Diversity	-0.52	0.004	Bacterial Diversity	0.26	0.16
Oxidative State									Fungal Abundance	-0.48	0.007	Fungal Abundance	-0.08	0.67
GOX	Fungal abundance	-0.23	0.13	Snodgrassella alvi*	0.54	0.0004			Nosema ceranae	-0.48	0.007	Nosema ceranae	0.25	0.18
	Diversity abundance	-0.32	0.03	B. asteroides*	0.45	0.004			Actinomycetales	-0.39	0.04	Actinomycetales	-0.06	0.76
	Xanthomonadaceae	-0.37	0.01	Gilliamella apicola*	0.44	0.006
	P. apium	-0.14	0.33	Lactobacillus firm4*	0.33	0.04		Defensin	Bacterial Diversity	-0.23	0.22	Bacterial Diversity	0.51	0.005
	L. kunkeei	-0.11	0.44	Lactobacillus firm5*	0.3	0.07			Nosema ceranae	-0.4	0.02	Nosema ceranae	0.21	0.25
				Nosema ceranae	-0.4	0.007		Oxidative State
								GOX	Nosema ceranae	-0.43	0.02	Nosema ceranae	0.01	0.99
Cu/Zn	Fungal abundance	-0.48	0.0008	Core hindgut bacteria*	0.36	0.05			Bacterial Diversity	-0.37	0.05	Bacterial Diversity	0.28	0.15
SOD	Diversity abundance	-0.38	0.01	Snodgrassella alvi	0.53	0.0006			G. apicola	0.01	0.97	G. apicola	-0.37	0.04
	Xanthomonadaceae	-0.5	0.0004	Bacterial abundance	0.33	0.02			B. asteroides	0.34	0.07	B. asteroides	-0.39	0.03
	Enterobacteriaceae	-0.26	0.08	Enterobacteriaceae	0.32	0.05			Fungal Abundance	-0.26	0.15	Fungal Abundance	-0.4	0.03
	Actinomycetales	0.43	0.003	Nosema ceranae	-0.32	0.03			S. alvi	-0.03	0.87	S. alvi	-0.45	0.01
Mn SOD	Fungal abundance	-0.48	0.0008	Core hindgut bacteria*	0.38	0.05		MnSOD	P. apium	0.38	0.05	P. apium	0.09	0.63
	Diversity abundance	-0.41	0.004	Snodgrassella alvi	0.54	0.0004
	Xanthomonadaceae	-0.55	0.0001	Bacterial abundance	0.31	0.04		CuZnSOD	Nosema ceranae	-0.43	0.01	Nosema ceranae	-0.1	0.58
	Enterobacteriaceae	-0.26	0.08	Enterobacteriaceae	0.36	0.03
	Actinomycetales	0.52	0.0002	Nosema ceranae	-0.3	0.04		CAT	Bacterial Diversity	0.09	0.66	Bacterial Diversity	-0.39	0.04
								† Values depect change overwinter in midguts of WW and CW samples.
CAT	Diversity abundance^	0.23	0.11	Lactobacillus kunkeei	0.43	0.007		* Enterobacteriaceae occurred with low frequency and abundance in cold winter samples.
				Bacterial Diversity	0.34	0.04
				Lactobacillus Firm5	-0.38	0.02
† Spearmans correlations based on diutinus worker (KA) samples.
* Values for the core hindgut bacteria are averages based on five OTUs (phylotypes); S. alvi is one of the five.
^ Strongest detected relationship of mouth microbiota with Catalase expression

## Sheet: KA Correlations
Anderson and Maes 2022, Social microbiota and social gland gene expression of worker honey bees by age and climate
Table S4: Correlations among dependent variables from the KA samples overwinter including 19, 33, 50 and 70 days of age.
The two columns on the right are a subset of those on the left, containing only strong and mild relationships ordered by p-value.
Lachnospiraceae and Serratia contained over 50% zero values and were omitted from the correlation analysis.
	KA Mouthparts						KA Midguts						KA Mouthparts					KA Midguts
	Variable	by Variable	Spearman ρ	Prob>|ρ|			Variable	by Variable	Spearman ρ	Prob>|ρ|			Variable	by Variable	Spearman ρ	Prob>|ρ|		Variable	by Variable	Spearman ρ	Prob>|ρ|
	Log 18s Copy#	Log 16s Copy#	-0.2342	0.1173			Log 18s Copy#	Log 16s Copy#	0.1145	0.4485			Lactobacillus Firm4	Lactobacillus Firm5	0.6162	0.0001		Diversity	Log 16s Copy#	-0.7117	0.0001
	Nosema ceranae	Log 16s Copy#	-0.1383	0.3593			Nosema ceranae	Log 16s Copy#	-0.1836	0.222			B. asteroides	Lactobacillus Firm5	0.6412	0.0001		Lactobacillus Firm4	Lactobacillus Firm5	0.6571	0.0001
	Nosema ceranae	Log 18s Copy#	0.2451	0.1006			Nosema ceranae	Log 18s Copy#	-0.0662	0.6622			B. asteroides	Lactobacillus Firm4	0.5531	0.0001		B. asteroides	Lactobacillus Firm5	0.6717	0.0001
	Diversity	Log 16s Copy#	-0.2202	0.1414			Diversity	Log 16s Copy#	-0.7117	0.0001			G. apicola	Lactobacillus Firm5	0.5846	0.0001		B. asteroides	Lactobacillus Firm4	0.6369	0.0001
	Diversity	Log 18s Copy#	0.2876	0.0526			Diversity	Log 18s Copy#	0.0813	0.6274			G. apicola	Lactobacillus Firm4	0.543	0.0001		S. alvi	Lactobacillus Firm5	0.6423	0.0001
	Lactobacillus Firm 5	Log 16s Copy#	0.2823	0.0574			Diversity	Nosema ceranae	-0.0327	0.8453			G. apicola	B. asteroides	0.6282	0.0001		S. alvi	B. asteroides	0.6579	0.0001
	Lactobacillus Firm 5	Log 18s Copy#	0.1117	0.4599			Lactobacillus Firm 5	Log 16s Copy#	0.2625	0.1113			G. apicola	S. alvi	0.5935	0.0001		G. apicola	Lactobacillus Firm5	0.5951	0.0001
	Lactobacillus Firm 5	Diversity	0.1491	0.3226			Lactobacillus Firm 5	Log 18s Copy#	0.2945	0.0727			P. apium	Log 16s Copy#	0.8128	0.0001		G. apicola	B. asteroides	0.5822	0.0001
	Lactobacillus Firm4	Log 16s Copy#	0.2332	0.1189			Lactobacillus Firm 5	Nosema ceranae	-0.2122	0.201			L. kunkeei	Log 16s Copy#	0.5398	0.0001		G. apicola	S. alvi	0.7588	0.0001
	Lactobacillus Firm4	Log 18s Copy#	0.1042	0.4909			Lactobacillus Firm 5	Diversity	-0.256	0.1208			L. kunkeei	P. apium	0.6167	0.0001		Gilliamella spp.	Log 16s Copy#	0.578	0.0001
	Lactobacillus Firm4	Diversity	0.2332	0.1189			Lactobacillus Firm4	Log 16s Copy#	0.5516	0.0003			Xanthomonadaceae	Enterobacteriaceae	0.5745	0.0001		L. kunkeei	P. apium	0.7037	0.0001
	Lactobacillus Firm4	Lactobacillus Firm5	0.6162	0.0001			Lactobacillus Firm4	Log 18s Copy#	0.2025	0.2226			Abaecin	Hymen	0.8699	0.0001		Actinomycetales	Diversity	0.611	0.0001
	B. asteroides	Log 16s Copy#	0.2365	0.1135			Lactobacillus Firm4	Nosema ceranae	-0.1319	0.4301			GOX	Hymen	0.5311	0.0001		Diversity abundance	Diversity	0.592	0.0001
	B. asteroides	Log 18s Copy#	0.1648	0.2736			Lactobacillus Firm4	Diversity	-0.3677	0.0232			GOX	Def-1	0.71	0.0001		Diversity abundance	Actinomycetales	0.7212	0.0001
	B. asteroides	Diversity	0.1279	0.3969			Lactobacillus Firm4	Lactobacillus Firm5	0.6571	0.0001			GOX	Abaecin	0.6717	0.0001		Abaecin	Hymen	0.8699	0.0001
	B. asteroides	Lactobacillus Firm5	0.6412	0.0001			B. asteroides	Log 16s Copy#	0.4028	0.0122			Cu/Zn Sod	Hymen	0.5309	0.0001		GOX	Hymen	0.5311	0.0001
	B. asteroides	Lactobacillus Firm4	0.5531	0.0001			B. asteroides	Log 18s Copy#	0.3848	0.017			Cu/Zn Sod	Abaecin	0.6441	0.0001		GOX	Def-1	0.71	0.0001
	S. alvi	Log 16s Copy#	0.3842	0.0084			B. asteroides	Nosema ceranae	-0.0605	0.7182			Cu/Zn Sod	GOX	0.693	0.0001		GOX	Abaecin	0.6717	0.0001
	S. alvi	Log 18s Copy#	0.0569	0.7071			B. asteroides	Diversity	-0.1911	0.2504			MnSod	Xanthomonadaceae	-0.5472	0.0001		Cu/Zn Sod	Age	0.7068	0.0001
	S. alvi	Diversity	0.0856	0.5717			B. asteroides	Lactobacillus Firm5	0.6717	0.0001			MnSod	Hymen	0.5362	0.0001		Cu/Zn Sod	Hymen	0.5309	0.0001
	S. alvi	Lactobacillus Firm5	0.3872	0.0078			B. asteroides	Lactobacillus Firm4	0.6369	0.0001			MnSod	Abaecin	0.6471	0.0001		Cu/Zn Sod	Abaecin	0.6441	0.0001
	S. alvi	Lactobacillus Firm4	0.4594	0.0013			S. alvi	Log 16s Copy#	0.5007	0.0014			MnSod	GOX	0.6362	0.0001		Cu/Zn Sod	GOX	0.693	0.0001
	S. alvi	B. asteroides	0.4702	0.001			S. alvi	Log 18s Copy#	0.3287	0.0439			MnSod	Cu/Zn Sod	0.9576	0.0001		MnSod	Age	0.7501	0.0001
	G. apicola	Log 16s Copy#	0.1086	0.4725			S. alvi	Nosema ceranae	-0.2818	0.0865			MnSod	Actinomycetales	0.5202	0.0002		MnSod	Hymen	0.5362	0.0001
	G. apicola	Log 18s Copy#	0.1196	0.4286			S. alvi	Diversity	-0.3097	0.0585			Cu/Zn Sod	Xanthomonadaceae	-0.5027	0.0004		MnSod	Abaecin	0.6471	0.0001
	G. apicola	Diversity	0.0715	0.6367			S. alvi	Lactobacillus Firm5	0.6423	0.0001			Cu/Zn Sod	Log 18s Copy#	-0.4752	0.0008		MnSod	GOX	0.6362	0.0001
	G. apicola	Lactobacillus Firm5	0.5846	0.0001			S. alvi	Lactobacillus Firm4	0.5033	0.0013			MnSod	Log 18s Copy#	-0.4791	0.0008		MnSod	Cu/Zn Sod	0.9576	0.0001
	G. apicola	Lactobacillus Firm4	0.543	0.0001			S. alvi	B. asteroides	0.6579	0.0001			S. alvi	B. asteroides	0.4702	0.001		Lactobacillus Firm4	Log 16s Copy#	0.5516	0.0003
	G. apicola	B. asteroides	0.6282	0.0001			G. apicola	Log 16s Copy#	0.4796	0.0023			S. alvi	Lactobacillus Firm4	0.4594	0.0013		GOX	S. alvi	0.5421	0.0004
	G. apicola	S. alvi	0.5935	0.0001			G. apicola	Log 18s Copy#	0.331	0.0424			Xanthomonadaceae	Log 18s Copy#	0.4448	0.002		MnSod	S. alvi	0.5418	0.0004
	Gilliamella spp.	Log 16s Copy#	0.3453	0.0188			G. apicola	Nosema ceranae	-0.2498	0.1304			Abaecin	Def-1	0.442	0.0021		Cu/Zn Sod	S. alvi	0.5291	0.0006
	Gilliamella spp.	Log 18s Copy#	-0.3656	0.0125			G. apicola	Diversity	-0.3801	0.0186			Cu/Zn Sod	Actinomycetales	0.4301	0.0029		S. alvi	Lactobacillus Firm4	0.5033	0.0013
	Gilliamella spp.	Diversity	-0.0706	0.6411			G. apicola	Lactobacillus Firm5	0.5951	0.0001			Diversity abundance	Log 18s Copy#	0.4157	0.0041		Diversity abundance	Delftia	0.5014	0.0013
	Gilliamella spp.	Lactobacillus Firm5	-0.0314	0.8359			G. apicola	Lactobacillus Firm4	0.4181	0.009			MnSod	Diversity abundance	-0.4131	0.0043		S. alvi	Log 16s Copy#	0.5007	0.0014
	Gilliamella spp.	Lactobacillus Firm4	0.1434	0.3418			G. apicola	B. asteroides	0.5822	0.0001			Xanthomonadaceae	Actinomycetales	-0.3954	0.0065		Abaecin	Def-1	0.442	0.0021
	Gilliamella spp.	B. asteroides	0.109	0.471			G. apicola	S. alvi	0.7588	0.0001			S. alvi	Lactobacillus Firm5	0.3872	0.0078		G. apicola	Log 16s Copy#	0.4796	0.0023
	Gilliamella spp.	S. alvi	0.327	0.0265			Gilliamella spp.	Log 16s Copy#	0.578	0.0001			S. alvi	Log 16s Copy#	0.3842	0.0084		Actinomycetales	L. kunkeei	0.4736	0.0027
	Gilliamella spp.	G. apicola	0.2065	0.1685			Gilliamella spp.	Log 18s Copy#	0.0056	0.9735			Hymen	Actinomycetales	0.3779	0.0096		Actinomycetales	P. apium	0.4698	0.0029
	P. apium	Log 16s Copy#	0.8128	0.0001			Gilliamella spp.	Nosema ceranae	0.0089	0.9579			Cu/Zn Sod	Diversity abundance	-0.3774	0.0097		GOX	B. asteroides	0.452	0.0044
	P. apium	Log 18s Copy#	-0.2648	0.0754			Gilliamella spp.	Diversity	-0.2371	0.1517			Delftia	Log 16s Copy#	-0.3753	0.0102		GOX	G. apicola	0.4411	0.0056
	P. apium	Diversity	-0.138	0.3603			Gilliamella spp.	Lactobacillus Firm5	-0.0828	0.6209			MnSod	Gilliamella spp.	0.3735	0.0106		GOX	Nosema ceranae	-0.3951	0.0066
	P. apium	Lactobacillus Firm5	0.0519	0.7321			Gilliamella spp.	Lactobacillus Firm4	0.2172	0.1901			Diversity abundance	Xanthomonadaceae	0.3663	0.0123		CAT	L. kunkeei	0.4287	0.0073
	P. apium	Lactobacillus Firm4	0.1314	0.384			Gilliamella spp.	B. asteroides	0.0036	0.9828			Gilliamella spp.	Log 18s Copy#	-0.3656	0.0125		G. apicola	Lactobacillus Firm4	0.4181	0.009
	P. apium	B. asteroides	0.0876	0.5625			Gilliamella spp.	S. alvi	0.0489	0.7705			GOX	Xanthomonadaceae	-0.3655	0.0125		Hymen	Nosema ceranae	-0.3786	0.0095
	P. apium	S. alvi	0.3274	0.0263			Gilliamella spp.	G. apicola	0.0551	0.7427			Xanthomonadaceae	Diversity	0.3628	0.0132		Hymen	Age	0.373	0.0107
	P. apium	G. apicola	-0.0662	0.6622			P. apium	Log 16s Copy#	-0.0962	0.5655			Diversity abundance	Diversity	0.3607	0.0138		GOX	Age	0.3694	0.0115
	P. apium	Gilliamella spp.	0.2733	0.0661			P. apium	Log 18s Copy#	0.2014	0.2252			Diversity abundance	Enterobacteriaceae	0.3494	0.0173		Diversity abundance	P. apium	0.4033	0.012
	L. kunkeei	Log 16s Copy#	0.5398	0.0001			P. apium	Nosema ceranae	-0.1072	0.5219			Xanthomonadaceae	Log 16s Copy#	-0.3476	0.0179		B. asteroides	Log 16s Copy#	0.4028	0.0122
	L. kunkeei	Log 18s Copy#	-0.2611	0.0797			P. apium	Diversity	0.3386	0.0376			Xanthomonadaceae	Gilliamella spp.	-0.3454	0.0187		Enterobacteriaceae	S. alvi	0.4013	0.0125
	L. kunkeei	Diversity	-0.1216	0.421			P. apium	Lactobacillus Firm5	0.1025	0.5404			Gilliamella spp.	Log 16s Copy#	0.3453	0.0188		MnSod	G. apicola	0.3975	0.0135
	L. kunkeei	Lactobacillus Firm5	0.0382	0.8011			P. apium	Lactobacillus Firm4	-0.0555	0.7406			Diversity abundance	Actinomycetales	-0.3442	0.0192		Abaecin	Nosema ceranae	-0.36	0.014
	L. kunkeei	Lactobacillus Firm4	0.1128	0.4555			P. apium	B. asteroides	0.1225	0.4637			Actinomycetales	Lactobacillus Firm5	-0.343	0.0196		Abaecin	Age	0.3582	0.0145
	L. kunkeei	B. asteroides	-0.1911	0.2033			P. apium	S. alvi	0.1106	0.5086			Vg	Cu/Zn Sod	0.3429	0.0211		Diversity abundance	Log 18s Copy#	0.3904	0.0154
	L. kunkeei	S. alvi	0.1255	0.4059			P. apium	G. apicola	0.2268	0.1708			Actinomycetales	Gilliamella spp.	0.3351	0.0228		MnSod	Lactobacillus Firm5	0.3882	0.016
	L. kunkeei	G. apicola	-0.162	0.2821			P. apium	Gilliamella spp.	-0.1624	0.33			P. apium	S. alvi	0.3274	0.0263		B. asteroides	Log 18s Copy#	0.3848	0.017
	L. kunkeei	Gilliamella spp.	0.0515	0.734			L. kunkeei	Log 16s Copy#	-0.0809	0.629			Gilliamella spp.	S. alvi	0.327	0.0265		G. apicola	Diversity	-0.3801	0.0186
	L. kunkeei	P. apium	0.6167	0.0001			L. kunkeei	Log 18s Copy#	0.0537	0.749			Cu/Zn Sod	Def-1	0.3262	0.0269		CAT	Lactobacillus Firm5	-0.3786	0.0191
	Enterobacteriaceae	Log 16s Copy#	-0.0561	0.7114			L. kunkeei	Nosema ceranae	-0.0382	0.8199			GOX	Diversity abundance	-0.3228	0.0286		Enterobacteriaceae	Log 16s Copy#	0.3779	0.0193
	Enterobacteriaceae	Log 18s Copy#	0.1943	0.1956			L. kunkeei	Diversity	0.3671	0.0234			Actinomycetales	Lactobacillus Firm4	-0.3226	0.0288		Cu/Zn Sod	B. asteroides	0.3749	0.0204
	Enterobacteriaceae	Diversity	0.2857	0.0542			L. kunkeei	Lactobacillus Firm5	0.035	0.8347			Delftia	P. apium	-0.3222	0.029		Vg	Cu/Zn Sod	0.3429	0.0211
	Enterobacteriaceae	Lactobacillus Firm5	0.1615	0.2836			L. kunkeei	Lactobacillus Firm4	-0.0462	0.7832			Xanthomonadaceae	P. apium	-0.3208	0.0298		Xanthomonadaceae	Diversity	0.3714	0.0217
	Enterobacteriaceae	Lactobacillus Firm4	0.1234	0.4139			L. kunkeei	B. asteroides	0.1271	0.447			Vg	MnSod	0.3209	0.0316		Lactobacillus Firm4	Diversity	-0.3677	0.0232
	Enterobacteriaceae	B. asteroides	0.2884	0.0519			L. kunkeei	S. alvi	0.1551	0.3526			Def-1	L. kunkeei	-0.3066	0.0382		L. kunkeei	Diversity	0.3671	0.0234
	Enterobacteriaceae	S. alvi	0.1911	0.2033			L. kunkeei	G. apicola	0.0999	0.5505			Enterobacteriaceae	B. asteroides	0.2884	0.0519		Cu/Zn Sod	Log 16s Copy#	0.3311	0.0246
	Enterobacteriaceae	G. apicola	0.2347	0.1165			L. kunkeei	Gilliamella spp.	-0.1567	0.3474			Def-1	Hymen	0.2884	0.0519		Cu/Zn Sod	Def-1	0.3262	0.0269
	Enterobacteriaceae	Gilliamella spp.	-0.0395	0.7942			L. kunkeei	P. apium	0.7037	0.0001			Abaecin	Actinomycetales	0.2883	0.052		MnSod	Enterobacteriaceae	0.3583	0.0272
	Enterobacteriaceae	P. apium	-0.0772	0.6103			Enterobacteriaceae	Log 16s Copy#	0.3779	0.0193								Cu/Zn Sod	Nosema ceranae	-0.3191	0.0307
	Enterobacteriaceae	L. kunkeei	-0.0273	0.857			Enterobacteriaceae	Log 18s Copy#	0.2989	0.0683								Vg	MnSod	0.3209	0.0316
	Actinomycetales	Log 16s Copy#	0.1822	0.2254			Enterobacteriaceae	Nosema ceranae	0.1496	0.37								Delftia	Actinomycetales	0.3416	0.0358
	Actinomycetales	Log 18s Copy#	-0.2777	0.0617			Enterobacteriaceae	Diversity	-0.2143	0.1963								P. apium	Diversity	0.3386	0.0376
	Actinomycetales	Diversity	0.074	0.6251			Enterobacteriaceae	Lactobacillus Firm5	0.1806	0.278								MnSod	Log 16s Copy#	0.3064	0.0383
	Actinomycetales	Lactobacillus Firm5	-0.343	0.0196			Enterobacteriaceae	Lactobacillus Firm4	0.2499	0.1302								CAT	Diversity	0.3359	0.0393
	Actinomycetales	Lactobacillus Firm4	-0.3226	0.0288			Enterobacteriaceae	B. asteroides	0.2012	0.2258								Abaecin	P. apium	-0.3337	0.0406
	Actinomycetales	B. asteroides	-0.2877	0.0525			Enterobacteriaceae	S. alvi	0.4013	0.0125								G. apicola	Log 18s Copy#	0.331	0.0424
	Actinomycetales	S. alvi	-0.0568	0.7077			Enterobacteriaceae	G. apicola	0.3131	0.0556								GOX	Lactobacillus Firm4	0.331	0.0424
	Actinomycetales	G. apicola	-0.187	0.2132			Enterobacteriaceae	Gilliamella spp.	0.3187	0.0512								S. alvi	Log 18s Copy#	0.3287	0.0439
	Actinomycetales	Gilliamella spp.	0.3351	0.0228			Enterobacteriaceae	P. apium	-0.084	0.616								MnSod	Nosema ceranae	-0.2983	0.044
	Actinomycetales	P. apium	0.1856	0.2169			Enterobacteriaceae	L. kunkeei	-0.0915	0.5849								Cu/Zn Sod	Lactobacillus Firm5	0.328	0.0444
	Actinomycetales	L. kunkeei	-0.0101	0.9471			Actinomycetales	Log 16s Copy#	-0.2657	0.107								MnSod	B. asteroides	0.3279	0.0445
	Actinomycetales	Enterobacteriaceae	-0.2074	0.1667			Actinomycetales	Log 18s Copy#	0.1924	0.2472								Abaecin	Log 16s Copy#	0.2953	0.0463
	Xanthomonadaceae	Log 16s Copy#	-0.3476	0.0179			Actinomycetales	Nosema ceranae	0.0859	0.6082								Cu/Zn Sod	Enterobacteriaceae	0.3226	0.0483
	Xanthomonadaceae	Log 18s Copy#	0.4448	0.002			Actinomycetales	Diversity	0.611	0.0001
	Xanthomonadaceae	Diversity	0.3628	0.0132			Actinomycetales	Lactobacillus Firm5	0.0682	0.684
	Xanthomonadaceae	Lactobacillus Firm5	0.178	0.2365			Actinomycetales	Lactobacillus Firm4	-0.1044	0.5327
	Xanthomonadaceae	Lactobacillus Firm4	0.0852	0.5736			Actinomycetales	B. asteroides	0.1623	0.3304
	Xanthomonadaceae	B. asteroides	0.2809	0.0586			Actinomycetales	S. alvi	0.0948	0.5712
	Xanthomonadaceae	S. alvi	-0.081	0.5927			Actinomycetales	G. apicola	0.0758	0.651
	Xanthomonadaceae	G. apicola	0.1202	0.4262			Actinomycetales	Gilliamella spp.	-0.1085	0.5169
	Xanthomonadaceae	Gilliamella spp.	-0.3454	0.0187			Actinomycetales	P. apium	0.4698	0.0029
	Xanthomonadaceae	P. apium	-0.3208	0.0298			Actinomycetales	L. kunkeei	0.4736	0.0027
	Xanthomonadaceae	L. kunkeei	-0.2364	0.1137			Actinomycetales	Enterobacteriaceae	-0.0133	0.9367
	Xanthomonadaceae	Enterobacteriaceae	0.5745	0.0001			Xanthomonadaceae	Log 16s Copy#	-0.2262	0.172
	Xanthomonadaceae	Actinomycetales	-0.3954	0.0065			Xanthomonadaceae	Log 18s Copy#	0.2661	0.1064
	Delftia	Log 16s Copy#	-0.3753	0.0102			Xanthomonadaceae	Nosema ceranae	0.1166	0.4859
	Delftia	Log 18s Copy#	0.0406	0.7886			Xanthomonadaceae	Diversity	0.3714	0.0217
	Delftia	Diversity	0.0215	0.8874			Xanthomonadaceae	Lactobacillus Firm5	-0.177	0.2878
	Delftia	Lactobacillus Firm5	0.2233	0.1358			Xanthomonadaceae	Lactobacillus Firm4	-0.1428	0.3923
	Delftia	Lactobacillus Firm4	0.0267	0.8602			Xanthomonadaceae	B. asteroides	-0.0879	0.5998
	Delftia	B. asteroides	0.0651	0.6675			Xanthomonadaceae	S. alvi	-0.131	0.4329
	Delftia	S. alvi	-0.1998	0.1832			Xanthomonadaceae	G. apicola	-0.1586	0.3416
	Delftia	G. apicola	0.2757	0.0636			Xanthomonadaceae	Gilliamella spp.	0.0279	0.8679
	Delftia	Gilliamella spp.	-0.216	0.1493			Xanthomonadaceae	P. apium	0.1878	0.2589
	Delftia	P. apium	-0.3222	0.029			Xanthomonadaceae	L. kunkeei	0.272	0.0985
	Delftia	L. kunkeei	-0.2518	0.0914			Xanthomonadaceae	Enterobacteriaceae	-0.1264	0.4497
	Delftia	Enterobacteriaceae	0.0064	0.9666			Xanthomonadaceae	Actinomycetales	0.2454	0.1376
	Delftia	Actinomycetales	-0.1075	0.4771			Delftia	Log 16s Copy#	-0.2508	0.1288
	Delftia	Xanthomonadaceae	0.0954	0.5282			Delftia	Log 18s Copy#	0.2638	0.1095
	Diversity abundance	Log 16s Copy#	-0.1852	0.2179			Delftia	Nosema ceranae	0.2664	0.1059
	Diversity abundance	Log 18s Copy#	0.4157	0.0041			Delftia	Diversity	0.3009	0.0664
	Diversity abundance	Diversity	0.3607	0.0138			Delftia	Lactobacillus Firm5	-0.21	0.2056
	Diversity abundance	Lactobacillus Firm5	0.2315	0.1217			Delftia	Lactobacillus Firm4	-0.0545	0.7451
	Diversity abundance	Lactobacillus Firm4	0.18	0.2312			Delftia	B. asteroides	-0.0506	0.7631
	Diversity abundance	B. asteroides	0.2802	0.0593			Delftia	S. alvi	-0.0744	0.6572
	Diversity abundance	S. alvi	-0.0915	0.5455			Delftia	G. apicola	-0.1217	0.4667
	Diversity abundance	G. apicola	0.1172	0.4378			Delftia	Gilliamella spp.	-0.062	0.7114
	Diversity abundance	Gilliamella spp.	-0.2619	0.0787			Delftia	P. apium	0.0398	0.8125
	Diversity abundance	P. apium	-0.2593	0.0818			Delftia	L. kunkeei	0.0652	0.6971
	Diversity abundance	L. kunkeei	-0.0607	0.6884			Delftia	Enterobacteriaceae	-0.0381	0.8203
	Diversity abundance	Enterobacteriaceae	0.3494	0.0173			Delftia	Actinomycetales	0.3416	0.0358
	Diversity abundance	Actinomycetales	-0.3442	0.0192			Delftia	Xanthomonadaceae	0.198	0.2335
	Diversity abundance	Xanthomonadaceae	0.3663	0.0123			Diversity abundance	Log 16s Copy#	-0.1487	0.3728
	Diversity abundance	Delftia	0.2382	0.1109			Diversity abundance	Log 18s Copy#	0.3904	0.0154
	Diversity abundance	Lachnospiraceae	-0.0786	0.6035			Diversity abundance	Nosema ceranae	-0.0826	0.6219
	Diversity abundance	Serratia	0.0765	0.6132			Diversity abundance	Diversity	0.592	0.0001
	Hymen	Log 16s Copy#	-0.0263	0.8624			Diversity abundance	Lactobacillus Firm5	0.1223	0.4647
	Hymen	Log 18s Copy#	-0.0866	0.5672			Diversity abundance	Lactobacillus Firm4	0.0918	0.5835
	Hymen	Diversity	0.0234	0.8772			Diversity abundance	B. asteroides	0.249	0.1317
	Hymen	Lactobacillus Firm5	-0.03	0.8429			Diversity abundance	S. alvi	0.2131	0.1989
	Hymen	Lactobacillus Firm4	-0.2691	0.0706			Diversity abundance	G. apicola	0.1371	0.4116
	Hymen	B. asteroides	-0.1499	0.3202			Diversity abundance	Gilliamella spp.	0.0203	0.9039
	Hymen	S. alvi	-0.1624	0.2809			Diversity abundance	P. apium	0.4033	0.012
	Hymen	G. apicola	-0.0974	0.5194			Diversity abundance	L. kunkeei	0.3182	0.0515
	Hymen	Gilliamella spp.	0.0514	0.7343			Diversity abundance	Enterobacteriaceae	0.0919	0.5832
	Hymen	P. apium	-0.1569	0.2977			Diversity abundance	Actinomycetales	0.7212	0.0001
	Hymen	L. kunkeei	-0.1441	0.3395			Diversity abundance	Xanthomonadaceae	0.1667	0.3171
	Hymen	Enterobacteriaceae	-0.1948	0.1945			Diversity abundance	Delftia	0.5014	0.0013
	Hymen	Actinomycetales	0.3779	0.0096			Diversity abundance	Lachnospiraceae	0.5211	0.0008
	Hymen	Xanthomonadaceae	-0.2565	0.0853			Diversity abundance	Serratia	0.2413	0.1445
	Hymen	Delftia	-0.0244	0.872			Hymen	Log 16s Copy#	0.1784	0.2356
	Hymen	Lachnospiraceae	-0.298	0.0443			Hymen	Log 18s Copy#	0.1163	0.4417
	Hymen	Serratia	-0.0473	0.7549			Hymen	Nosema ceranae	-0.3786	0.0095
	Hymen	Diversity abundance	-0.1139	0.451			Hymen	Diversity	-0.0436	0.7951
	Def-1	Log 16s Copy#	-0.2216	0.1389			Hymen	Lactobacillus Firm5	0.0181	0.9143
	Def-1	Log 18s Copy#	0.0094	0.9504			Hymen	Lactobacillus Firm4	0.0649	0.6987
	Def-1	Diversity	0.0462	0.7607			Hymen	B. asteroides	0.0795	0.635
	Def-1	Lactobacillus Firm5	0.1499	0.32			Hymen	S. alvi	0.2032	0.221
	Def-1	Lactobacillus Firm4	0.1214	0.4215			Hymen	G. apicola	0.1467	0.3794
	Def-1	B. asteroides	0.1582	0.2937			Hymen	Gilliamella spp.	0.0951	0.57
	Def-1	S. alvi	0.1292	0.3921			Hymen	P. apium	-0.267	0.1051
	Def-1	G. apicola	0.1779	0.2368			Hymen	L. kunkeei	-0.1872	0.2605
	Def-1	Gilliamella spp.	0.0605	0.6896			Hymen	Enterobacteriaceae	0.1158	0.4888
	Def-1	P. apium	-0.2364	0.1137			Hymen	Actinomycetales	-0.1875	0.2597
	Def-1	L. kunkeei	-0.3066	0.0382			Hymen	Xanthomonadaceae	-0.1822	0.2735
	Def-1	Enterobacteriaceae	-0.0918	0.5439			Hymen	Delftia	-0.3057	0.062
	Def-1	Actinomycetales	0.0272	0.8576			Hymen	Lachnospiraceae	-0.4288	0.0072
	Def-1	Xanthomonadaceae	0.0426	0.7786			Hymen	Serratia	-0.1145	0.4938
	Def-1	Delftia	-0.0082	0.9569			Hymen	Diversity abundance	-0.0702	0.6756
	Def-1	Lachnospiraceae	-0.278	0.0614			Def-1	Log 16s Copy#	0.0488	0.7475
	Def-1	Serratia	0.0022	0.9886			Def-1	Log 18s Copy#	-0.0831	0.5831
	Def-1	Diversity abundance	-0.1952	0.1936			Def-1	Nosema ceranae	-0.2768	0.0625
	Def-1	Hymen	0.2884	0.0519			Def-1	Diversity	-0.1351	0.4188
	Abaecin	Log 16s Copy#	-0.134	0.3746			Def-1	Lactobacillus Firm5	0.024	0.8864
	Abaecin	Log 18s Copy#	-0.0847	0.5758			Def-1	Lactobacillus Firm4	0.192	0.2481
	Abaecin	Diversity	0.1623	0.2813			Def-1	B. asteroides	0.2163	0.1921
	Abaecin	Lactobacillus Firm5	0.0233	0.8781			Def-1	S. alvi	0.1859	0.2637
	Abaecin	Lactobacillus Firm4	-0.2206	0.1407			Def-1	G. apicola	0.2122	0.201
	Abaecin	B. asteroides	-0.1159	0.4431			Def-1	Gilliamella spp.	0.0312	0.8525
	Abaecin	S. alvi	-0.0626	0.6794			Def-1	P. apium	-0.2362	0.1535
	Abaecin	G. apicola	-0.0516	0.7333			Def-1	L. kunkeei	-0.2985	0.0687
	Abaecin	Gilliamella spp.	0.1038	0.4924			Def-1	Enterobacteriaceae	0.1428	0.3924
	Abaecin	P. apium	-0.2492	0.0949			Def-1	Actinomycetales	-0.1375	0.4105
	Abaecin	L. kunkeei	-0.2174	0.1467			Def-1	Xanthomonadaceae	-0.0848	0.6126
	Abaecin	Enterobacteriaceae	-0.0839	0.5792			Def-1	Delftia	-0.0083	0.9607
	Abaecin	Actinomycetales	0.2883	0.052			Def-1	Lachnospiraceae	-0.2476	0.1339
	Abaecin	Xanthomonadaceae	-0.2005	0.1815			Def-1	Serratia	-0.0815	0.6268
	Abaecin	Delftia	-0.0347	0.8188			Def-1	Diversity abundance	-0.0286	0.8648
	Abaecin	Lachnospiraceae	-0.3363	0.0223			Def-1	Hymen	0.2884	0.0519
	Abaecin	Serratia	-0.1285	0.3949			Abaecin	Log 16s Copy#	0.2953	0.0463
	Abaecin	Diversity abundance	-0.0578	0.7029			Abaecin	Log 18s Copy#	0.1288	0.3935
	Abaecin	Hymen	0.8699	0.0001			Abaecin	Nosema ceranae	-0.36	0.014
	Abaecin	Def-1	0.442	0.0021			Abaecin	Diversity	-0.1229	0.4622
	GOX	Log 16s Copy#	-0.0329	0.8283			Abaecin	Lactobacillus Firm5	-0.0062	0.9704
	GOX	Log 18s Copy#	-0.2284	0.1269			Abaecin	Lactobacillus Firm4	0.1205	0.4712
	GOX	Diversity	-0.0966	0.5232			Abaecin	B. asteroides	0.0546	0.7447
	GOX	Lactobacillus Firm5	0.1317	0.3831			Abaecin	S. alvi	0.2702	0.1008
	GOX	Lactobacillus Firm4	-0.02	0.8948			Abaecin	G. apicola	0.1561	0.3492
	GOX	B. asteroides	0.0215	0.8871			Abaecin	Gilliamella spp.	0.2709	0.1
	GOX	S. alvi	0.1695	0.26			Abaecin	P. apium	-0.3337	0.0406
	GOX	G. apicola	0.1637	0.2769			Abaecin	L. kunkeei	-0.2659	0.1066
	GOX	Gilliamella spp.	0.2278	0.1279			Abaecin	Enterobacteriaceae	0.2558	0.121
	GOX	P. apium	-0.144	0.3397			Abaecin	Actinomycetales	-0.202	0.2239
	GOX	L. kunkeei	-0.1154	0.4451			Abaecin	Xanthomonadaceae	-0.1757	0.2915
	GOX	Enterobacteriaceae	-0.2122	0.1568			Abaecin	Delftia	-0.2715	0.0992
	GOX	Actinomycetales	0.129	0.393			Abaecin	Lachnospiraceae	-0.4489	0.0047
	GOX	Xanthomonadaceae	-0.3655	0.0125			Abaecin	Serratia	-0.2864	0.0813
	GOX	Delftia	0.0294	0.8461			Abaecin	Diversity abundance	-0.092	0.5826
	GOX	Lachnospiraceae	-0.107	0.4791			Abaecin	Hymen	0.8699	0.0001
	GOX	Serratia	-0.036	0.8125			Abaecin	Def-1	0.442	0.0021
	GOX	Diversity abundance	-0.3228	0.0286			GOX	Log 16s Copy#	0.2648	0.0754
	GOX	Hymen	0.5311	0.0001			GOX	Log 18s Copy#	-0.0637	0.674
	GOX	Def-1	0.71	0.0001			GOX	Nosema ceranae	-0.3951	0.0066
	GOX	Abaecin	0.6717	0.0001			GOX	Diversity	-0.083	0.6204
	CAT	Log 16s Copy#	0.0505	0.7391			GOX	Lactobacillus Firm5	0.2988	0.0684
	CAT	Log 18s Copy#	-0.0682	0.6524			GOX	Lactobacillus Firm4	0.331	0.0424
	CAT	Diversity	-0.0249	0.8695			GOX	B. asteroides	0.452	0.0044
	CAT	Lactobacillus Firm5	0.1188	0.4317			GOX	S. alvi	0.5421	0.0004
	CAT	Lactobacillus Firm4	-0.0306	0.8401			GOX	G. apicola	0.4411	0.0056
	CAT	B. asteroides	-0.0542	0.7208			GOX	Gilliamella spp.	0.1474	0.3771
	CAT	S. alvi	-0.1398	0.3542			GOX	P. apium	-0.142	0.3951
	CAT	G. apicola	-0.0654	0.6657			GOX	L. kunkeei	-0.0382	0.8199
	CAT	Gilliamella spp.	0.0596	0.6938			GOX	Enterobacteriaceae	0.1395	0.4035
	CAT	P. apium	0.021	0.89			GOX	Actinomycetales	-0.0021	0.9899
	CAT	L. kunkeei	0.0807	0.5938			GOX	Xanthomonadaceae	-0.1277	0.4448
	CAT	Enterobacteriaceae	0.2062	0.1692			GOX	Delftia	-0.2336	0.1581
	CAT	Actinomycetales	-0.1583	0.2933			GOX	Lachnospiraceae	-0.3005	0.0668
	CAT	Xanthomonadaceae	0.0886	0.558			GOX	Serratia	-0.2068	0.2128
	CAT	Delftia	0.1176	0.4363			GOX	Diversity abundance	0.0785	0.6396
	CAT	Lachnospiraceae	-0.0146	0.9235			GOX	Hymen	0.5311	0.0001
	CAT	Serratia	-0.1187	0.4319			GOX	Def-1	0.71	0.0001
	CAT	Diversity abundance	0.2349	0.116			GOX	Abaecin	0.6717	0.0001
	CAT	Hymen	0.1106	0.4644			CAT	Log 16s Copy#	0.0439	0.7723
	CAT	Def-1	-0.1897	0.2068			CAT	Log 18s Copy#	0.1272	0.3994
	CAT	Abaecin	0.1124	0.4569			CAT	Nosema ceranae	-0.1656	0.2714
	CAT	GOX	-0.0838	0.58			CAT	Diversity	0.3359	0.0393
	Cu/Zn Sod	Log 16s Copy#	0.1063	0.4818			CAT	Lactobacillus Firm5	-0.3786	0.0191
	Cu/Zn Sod	Log 18s Copy#	-0.4752	0.0008			CAT	Lactobacillus Firm4	-0.28	0.0886
	Cu/Zn Sod	Diversity	0.0078	0.9588			CAT	B. asteroides	-0.1635	0.3267
	Cu/Zn Sod	Lactobacillus Firm5	-0.1503	0.3189			CAT	S. alvi	-0.1091	0.5143
	Cu/Zn Sod	Lactobacillus Firm4	-0.2476	0.0971			CAT	G. apicola	-0.2574	0.1187
	Cu/Zn Sod	B. asteroides	-0.1611	0.2849			CAT	Gilliamella spp.	0.2072	0.212
	Cu/Zn Sod	S. alvi	0.1177	0.436			CAT	P. apium	0.2355	0.1547
	Cu/Zn Sod	G. apicola	-0.0388	0.7979			CAT	L. kunkeei	0.4287	0.0073
	Cu/Zn Sod	Gilliamella spp.	0.2717	0.0678			CAT	Enterobacteriaceae	0.02	0.9052
	Cu/Zn Sod	P. apium	0.0844	0.5771			CAT	Actinomycetales	0.2193	0.1858
	Cu/Zn Sod	L. kunkeei	-0.0071	0.9627			CAT	Xanthomonadaceae	0.2889	0.0786
	Cu/Zn Sod	Enterobacteriaceae	-0.264	0.0762			CAT	Delftia	0.1662	0.3186
	Cu/Zn Sod	Actinomycetales	0.4301	0.0029			CAT	Lachnospiraceae	0.0771	0.6452
	Cu/Zn Sod	Xanthomonadaceae	-0.5027	0.0004			CAT	Serratia	-0.0624	0.7096
	Cu/Zn Sod	Delftia	-0.0363	0.8109			CAT	Diversity abundance	0.2243	0.1758
	Cu/Zn Sod	Lachnospiraceae	-0.0028	0.9854			CAT	Age	0.1563	0.2996
	Cu/Zn Sod	Serratia	-0.2118	0.1577			CAT	Hymen	0.1106	0.4644
	Cu/Zn Sod	Diversity abundance	-0.3774	0.0097			CAT	Def-1	-0.1897	0.2068
	Cu/Zn Sod	Hymen	0.5309	0.0001			CAT	Abaecin	0.1124	0.4569
	Cu/Zn Sod	Def-1	0.3262	0.0269			CAT	GOX	-0.0838	0.58
	Cu/Zn Sod	Abaecin	0.6441	0.0001			Cu/Zn Sod	Log 16s Copy#	0.3311	0.0246
	Cu/Zn Sod	GOX	0.693	0.0001			Cu/Zn Sod	Log 18s Copy#	0.0904	0.55
	Cu/Zn Sod	CAT	0.0667	0.6597			Cu/Zn Sod	Nosema ceranae	-0.3191	0.0307
	MnSod	Log 16s Copy#	0.1226	0.4171			Cu/Zn Sod	Diversity	0.0014	0.9932
	MnSod	Log 18s Copy#	-0.4791	0.0008			Cu/Zn Sod	Lactobacillus Firm5	0.328	0.0444
	MnSod	Diversity	0.0201	0.8943			Cu/Zn Sod	Lactobacillus Firm4	0.2573	0.1188
	MnSod	Lactobacillus Firm5	-0.1964	0.1908			Cu/Zn Sod	B. asteroides	0.3749	0.0204
	MnSod	Lactobacillus Firm4	-0.2192	0.1433			Cu/Zn Sod	S. alvi	0.5291	0.0006
	MnSod	B. asteroides	-0.2306	0.1231			Cu/Zn Sod	G. apicola	0.3168	0.0527
	MnSod	S. alvi	0.0902	0.5512			Cu/Zn Sod	Gilliamella spp.	0.0419	0.8026
	MnSod	G. apicola	-0.0722	0.6334			Cu/Zn Sod	P. apium	-0.144	0.3884
	MnSod	Gilliamella spp.	0.3735	0.0106			Cu/Zn Sod	L. kunkeei	-0.0485	0.7723
	MnSod	P. apium	0.1087	0.4719			Cu/Zn Sod	Enterobacteriaceae	0.3226	0.0483
	MnSod	L. kunkeei	0.0389	0.7973			Cu/Zn Sod	Actinomycetales	-0.0212	0.8994
	MnSod	Enterobacteriaceae	-0.2579	0.0835			Cu/Zn Sod	Xanthomonadaceae	-0.2015	0.225
	MnSod	Actinomycetales	0.5202	0.0002			Cu/Zn Sod	Delftia	-0.2112	0.2031
	MnSod	Xanthomonadaceae	-0.5472	0.0001			Cu/Zn Sod	Lachnospiraceae	-0.3108	0.0575
	MnSod	Delftia	-0.062	0.6821			Cu/Zn Sod	Serratia	-0.1729	0.2993
	MnSod	Lachnospiraceae	0.0078	0.9591			Cu/Zn Sod	Diversity abundance	0.1364	0.4142
	MnSod	Serratia	-0.204	0.1739			Cu/Zn Sod	Age	0.7068	0.0001
	MnSod	Diversity abundance	-0.4131	0.0043			Cu/Zn Sod	Hymen	0.5309	0.0001
	MnSod	Hymen	0.5362	0.0001			Cu/Zn Sod	Def-1	0.3262	0.0269
	MnSod	Def-1	0.2576	0.084			Cu/Zn Sod	Abaecin	0.6441	0.0001
	MnSod	Abaecin	0.6471	0.0001			Cu/Zn Sod	GOX	0.693	0.0001
	MnSod	GOX	0.6362	0.0001			Cu/Zn Sod	CAT	0.0667	0.6597
	MnSod	CAT	0.0345	0.8197			MnSod	Log 16s Copy#	0.3064	0.0383
	MnSod	Cu/Zn Sod	0.9576	0.0001			MnSod	Log 18s Copy#	0.1548	0.3043
	Vg	Log 16s Copy#	-0.0055	0.9712			MnSod	Nosema ceranae	-0.2983	0.044
	Vg	Log 18s Copy#	-0.0123	0.936			MnSod	Diversity	0.0198	0.9063
	Vg	Diversity	0.0305	0.8426			MnSod	Lactobacillus Firm5	0.3882	0.016
	Vg	Lactobacillus Firm5	-0.1875	0.2175			MnSod	Lactobacillus Firm4	0.233	0.1592
	Vg	Lactobacillus Firm4	-0.2753	0.0672			MnSod	B. asteroides	0.3279	0.0445
	Vg	B. asteroides	-0.1246	0.4149			MnSod	S. alvi	0.5418	0.0004
	Vg	S. alvi	-0.1619	0.2879			MnSod	G. apicola	0.3975	0.0135
	Vg	G. apicola	-0.247	0.1018			MnSod	Gilliamella spp.	-0.001	0.9953
	Vg	Gilliamella spp.	-0.0554	0.7177			MnSod	P. apium	-0.0591	0.7244
	Vg	P. apium	0.046	0.7639			MnSod	L. kunkeei	-0.0007	0.9966
	Vg	L. kunkeei	-0.1293	0.3972			MnSod	Enterobacteriaceae	0.3583	0.0272
	Vg	Enterobacteriaceae	-0.0547	0.721			MnSod	Actinomycetales	0.0545	0.7452
	Vg	Actinomycetales	0.1912	0.2084			MnSod	Xanthomonadaceae	-0.151	0.3656
	Vg	Xanthomonadaceae	-0.0283	0.8538			MnSod	Delftia	-0.2878	0.0798
	Vg	Delftia	-0.102	0.5048			MnSod	Lachnospiraceae	-0.2821	0.0862
	Vg	Lachnospiraceae	-0.1593	0.2959			MnSod	Serratia	-0.1117	0.5043
	Vg	Serratia	-0.149	0.3286			MnSod	Diversity abundance	0.1388	0.4059
	Vg	Diversity abundance	-0.0717	0.6399			MnSod	Age	0.7501	0.0001
	Vg	Hymen	0.069	0.6522			MnSod	Hymen	0.5362	0.0001
	Vg	Def-1	0.2615	0.0827			MnSod	Def-1	0.2576	0.084
	Vg	Abaecin	0.2459	0.1034			MnSod	Abaecin	0.6471	0.0001
	Vg	GOX	0.1895	0.2124			MnSod	GOX	0.6362	0.0001
	Vg	CAT	-0.0094	0.9512			MnSod	CAT	0.0345	0.8197
	Vg	Cu/Zn Sod	0.3429	0.0211			MnSod	Cu/Zn Sod	0.9576	0.0001
	Vg	MnSod	0.3209	0.0316			Vg	Log 16s Copy#	0.2237	0.1397
							Vg	Log 18s Copy#	0.0406	0.7909
							Vg	Nosema ceranae	0.1376	0.3673
							Vg	Diversity	-0.0832	0.6245
							Vg	Lactobacillus Firm5	-0.0867	0.6101
							Vg	Lactobacillus Firm4	0.0478	0.7789
							Vg	B. asteroides	0.0729	0.6681
							Vg	S. alvi	-0.085	0.6169
							Vg	G. apicola	-0.0624	0.7139
							Vg	Gilliamella spp.	0.2546	0.1284
							Vg	P. apium	-0.0184	0.914
							Vg	L. kunkeei	-0.112	0.5093
							Vg	Enterobacteriaceae	0.1752	0.2997
							Vg	Actinomycetales	-0.0999	0.5565
							Vg	Xanthomonadaceae	0.1142	0.501
							Vg	Delftia	-0.0404	0.8125
							Vg	Lachnospiraceae	-0.0653	0.7011
							Vg	Serratia	-0.2525	0.1316
							Vg	Diversity abundance	0.0167	0.9218
							Vg	Age	0.0979	0.5224
							Vg	Hymen	0.069	0.6522
							Vg	Def-1	0.2615	0.0827
							Vg	Abaecin	0.2459	0.1034
							Vg	GOX	0.1895	0.2124
							Vg	CAT	-0.0094	0.9512
							Vg	Cu/Zn Sod	0.3429	0.0211
							Vg	MnSod	0.3209	0.0316

## Sheet: WW Correlations
Anderson and Maes 2022, Social microbiota and social gland gene expression of worker honey bees by age and climate
Table S4: Correlations among dependent variables from the WW samples in early and late winter
The column on the right is a subset of that on the left, containing only strong and mild relationships ordered by p-value.
Serratia contained over 50% zero values and was omitted from the correlation analysis.
WW Midguts					WW Midguts
Variable	by Variable	Spearman ρ	Prob>|ρ|		Variable	by Variable	Spearman ρ	Prob>|ρ|
Log 18s Copy#	Log 16s Copy#	0.3083	0.086		Diversity	Log 18s Copy#	0.67	0.0001
Nosema ceranae	Log 16s Copy#	0.2174	0.2321		B. asteroides	Lactobacillus Firm5	0.7206	0.0001
Nosema ceranae	Log 18s Copy#	0.4978	0.0037		G. apicola	Log 16s Copy#	0.7669	0.0001
Diversity	Log 16s Copy#	-0.154	0.4164		Enterobacteriaceae	Log 16s Copy#	0.7327	0.0001
Diversity	Log 18s Copy#	0.67	0.0001		Enterobacteriaceae	Gilliamella spp.	0.7757	0.0001
Diversity	Nosema ceranae	0.2475	0.1872		Actinomycetales	Log 18s Copy#	0.7585	0.0001
Lactobacillus Firm5	Log 16s Copy#	0.3789	0.039		Diversity abundance	Log 18s Copy#	0.7775	0.0001
Lactobacillus Firm5	Log 18s Copy#	-0.2832	0.1294		Diversity abundance	Actinomycetales	0.8822	0.0001
Lactobacillus Firm5	Nosema ceranae	0.0848	0.6561		Cu/Zn Sod	GOX	0.7399	0.0001
Lactobacillus Firm5	Diversity	-0.4641	0.0098		MnSod	Cu/Zn Sod	0.7918	0.0001
Lactobacillus Firm4	Log 16s Copy#	0.2752	0.1411		Gilliamella spp.	Log 18s Copy#	0.6361	0.0002
Lactobacillus Firm4	Log 18s Copy#	0.0665	0.7269		Diversity abundance	Diversity	0.6244	0.0002
Lactobacillus Firm4	Nosema ceranae	0.1884	0.3187		Cu/Zn Sod	Def-1	0.6081	0.0002
Lactobacillus Firm4	Diversity	-0.1202	0.5269		Diversity abundance	Gilliamella spp.	0.6111	0.0003
Lactobacillus Firm4	Lactobacillus Firm5	0.5408	0.002		GOX	Def-1	0.6016	0.0003
B. asteroides	Log 16s Copy#	0.1929	0.3072		MnSod	GOX	0.6129	0.0003
B. asteroides	Log 18s Copy#	-0.3428	0.0637		L. kunkeei	P. apium	0.5835	0.0007
B. asteroides	Nosema ceranae	-0.0118	0.9507		MnSod	Def-1	0.5853	0.0007
B. asteroides	Diversity	-0.3982	0.0293		Actinomycetales	Gilliamella spp.	0.5784	0.0008
B. asteroides	Lactobacillus Firm5	0.7206	0.0001		P. apium	Gilliamella spp.	0.5737	0.0009
B. asteroides	Lactobacillus Firm4	0.4198	0.0209		Actinomycetales	Diversity	0.5669	0.0011
S. alvi	Log 16s Copy#	0.2269	0.2278		Enterobacteriaceae	G. apicola	0.5617	0.0012
S. alvi	Log 18s Copy#	0.0563	0.7676		Actinomycetales	Enterobacteriaceae	0.5567	0.0014
S. alvi	Nosema ceranae	0.2993	0.1082		Gilliamella spp.	Log 16s Copy#	0.5465	0.0018
S. alvi	Diversity	-0.117	0.5381		Lactobacillus Firm4	Lactobacillus Firm5	0.5408	0.002
S. alvi	Lactobacillus Firm5	0.3237	0.081		Vg	Diversity abundance	-0.6143	0.0031
S. alvi	Lactobacillus Firm4	-0.0205	0.9145		Enterobacteriaceae	Log 18s Copy#	0.5205	0.0032
S. alvi	B. asteroides	0.3851	0.0356		Hymen	Diversity	-0.5227	0.0036
G. apicola	Log 16s Copy#	0.7669	0.0001		Nosema ceranae	Log 18s Copy#	0.4978	0.0037
G. apicola	Log 18s Copy#	0.1631	0.3892		P. apium	Log 16s Copy#	0.5128	0.0038
G. apicola	Nosema ceranae	0.2334	0.2146		Gilliamella spp.	G. apicola	0.5064	0.0043
G. apicola	Diversity	-0.2963	0.1119		Enterobacteriaceae	P. apium	0.5002	0.0049
G. apicola	Lactobacillus Firm5	0.4727	0.0083		Lachnospiraceae	Diversity	0.5004	0.0049
G. apicola	Lactobacillus Firm4	0.2076	0.2711		Vg	Diversity	-0.5879	0.0051
G. apicola	B. asteroides	0.3059	0.1002		GOX	Hymen	0.4919	0.0058
G. apicola	S. alvi	0.35	0.058		Vg	Log 18s Copy#	-0.5553	0.0059
Gilliamella spp.	Log 16s Copy#	0.5465	0.0018		Hymen	Log 18s Copy#	-0.4786	0.0065
Gilliamella spp.	Log 18s Copy#	0.6361	0.0002		Hymen	Nosema ceranae	-0.4782	0.0065
Gilliamella spp.	Nosema ceranae	0.485	0.0066		Gilliamella spp.	Nosema ceranae	0.485	0.0066
Gilliamella spp.	Diversity	0.3313	0.0737		Diversity abundance	Nosema ceranae	0.4772	0.0077
Gilliamella spp.	Lactobacillus Firm5	-0.0011	0.9953		G. apicola	Lactobacillus Firm5	0.4727	0.0083
Gilliamella spp.	Lactobacillus Firm4	0.2785	0.1362		Vg	Hymen	0.5356	0.0084
Gilliamella spp.	B. asteroides	-0.0899	0.6368		Abaecin	Xanthomonadaceae	-0.4657	0.0095
Gilliamella spp.	S. alvi	0.1498	0.4293		Lactobacillus Firm5	Diversity	-0.4641	0.0098
Gilliamella spp.	G. apicola	0.5064	0.0043		Diversity abundance	Enterobacteriaceae	0.4586	0.0108
P. apium	Log 16s Copy#	0.5128	0.0038		Vg	Actinomycetales	-0.5411	0.0113
P. apium	Log 18s Copy#	0.3869	0.0347		Lachnospiraceae	G. apicola	-0.4532	0.0119
P. apium	Nosema ceranae	0.257	0.1705		Abaecin	Enterobacteriaceae	0.4481	0.013
P. apium	Diversity	0.1988	0.2923		Cu/Zn Sod	Nosema ceranae	-0.4344	0.013
P. apium	Lactobacillus Firm5	-0.1279	0.5005		GOX	Nosema ceranae	-0.4302	0.0157
P. apium	Lactobacillus Firm4	0.0314	0.8693		B. asteroides	Lactobacillus Firm4	0.4198	0.0209
P. apium	B. asteroides	0.0225	0.9062		Lachnospiraceae	Lactobacillus Firm5	-0.4138	0.023
P. apium	S. alvi	0.1453	0.4437		Def-1	Nosema ceranae	-0.4007	0.0231
P. apium	G. apicola	0.3962	0.0302		Delftia	P. apium	0.402	0.0277
P. apium	Gilliamella spp.	0.5737	0.0009		Xanthomonadaceae	Log 18s Copy#	-0.4016	0.0278
L. kunkeei	Log 16s Copy#	0.1193	0.5301		B. asteroides	Diversity	-0.3982	0.0293
L. kunkeei	Log 18s Copy#	0.3258	0.079		P. apium	G. apicola	0.3962	0.0302
L. kunkeei	Nosema ceranae	0.2504	0.182		P. apium	Log 18s Copy#	0.3869	0.0347
L. kunkeei	Diversity	0.2699	0.1491		Hymen	Actinomycetales	-0.3927	0.0351
L. kunkeei	Lactobacillus Firm5	-0.3266	0.0781		Delftia	Log 16s Copy#	0.3855	0.0354
L. kunkeei	Lactobacillus Firm4	-0.2722	0.1456		S. alvi	B. asteroides	0.3851	0.0356
L. kunkeei	B. asteroides	-0.2437	0.1944		Enterobacteriaceae	Lactobacillus Firm4	0.3846	0.0358
L. kunkeei	S. alvi	0.3271	0.0776		Lactobacillus Firm5	Log 16s Copy#	0.3789	0.039
L. kunkeei	G. apicola	0.1889	0.3176		Actinomycetales	Nosema ceranae	0.3727	0.0425
L. kunkeei	Gilliamella spp.	0.3242	0.0804		MnSod	Hymen	0.3722	0.0428
L. kunkeei	P. apium	0.5835	0.0007		MnSod	P. apium	0.3815	0.0452
Enterobacteriaceae	Log 16s Copy#	0.7327	0.0001		Diversity abundance	L. kunkeei	0.3681	0.0453
Enterobacteriaceae	Log 18s Copy#	0.5205	0.0032		Xanthomonadaceae	Enterobacteriaceae	-0.3639	0.0481
Enterobacteriaceae	Nosema ceranae	0.2635	0.1595		GOX	Diversity	-0.367	0.0502
Enterobacteriaceae	Diversity	0.0954	0.6161
Enterobacteriaceae	Lactobacillus Firm5	0.1615	0.394
Enterobacteriaceae	Lactobacillus Firm4	0.3846	0.0358
Enterobacteriaceae	B. asteroides	0.1165	0.5399
Enterobacteriaceae	S. alvi	0.1441	0.4474
Enterobacteriaceae	G. apicola	0.5617	0.0012
Enterobacteriaceae	Gilliamella spp.	0.7757	0.0001
Enterobacteriaceae	P. apium	0.5002	0.0049
Enterobacteriaceae	L. kunkeei	0.1286	0.4983
Actinomycetales	Log 16s Copy#	0.3333	0.0719
Actinomycetales	Log 18s Copy#	0.7585	0.0001
Actinomycetales	Nosema ceranae	0.3727	0.0425
Actinomycetales	Diversity	0.5669	0.0011
Actinomycetales	Lactobacillus Firm5	-0.3166	0.0883
Actinomycetales	Lactobacillus Firm4	0.154	0.4166
Actinomycetales	B. asteroides	-0.2094	0.2668
Actinomycetales	S. alvi	0.1414	0.456
Actinomycetales	G. apicola	0.0505	0.791
Actinomycetales	Gilliamella spp.	0.5784	0.0008
Actinomycetales	P. apium	0.3551	0.0542
Actinomycetales	L. kunkeei	0.3059	0.1001
Actinomycetales	Enterobacteriaceae	0.5567	0.0014
Xanthomonadaceae	Log 16s Copy#	-0.3091	0.0965
Xanthomonadaceae	Log 18s Copy#	-0.4016	0.0278
Xanthomonadaceae	Nosema ceranae	0.0276	0.8848
Xanthomonadaceae	Diversity	-0.1347	0.4779
Xanthomonadaceae	Lactobacillus Firm5	0.071	0.7091
Xanthomonadaceae	Lactobacillus Firm4	0.141	0.4574
Xanthomonadaceae	B. asteroides	0.32	0.0847
Xanthomonadaceae	S. alvi	0.3142	0.0909
Xanthomonadaceae	G. apicola	-0.3125	0.0927
Xanthomonadaceae	Gilliamella spp.	-0.3596	0.051
Xanthomonadaceae	P. apium	-0.1474	0.4369
Xanthomonadaceae	L. kunkeei	0.0998	0.5999
Xanthomonadaceae	Enterobacteriaceae	-0.3639	0.0481
Xanthomonadaceae	Actinomycetales	-0.0429	0.822
Delftia	Log 16s Copy#	0.3855	0.0354
Delftia	Log 18s Copy#	0.0532	0.7802
Delftia	Nosema ceranae	0.1008	0.5962
Delftia	Diversity	-0.2987	0.1088
Delftia	Lactobacillus Firm5	0.1115	0.5576
Delftia	Lactobacillus Firm4	0.3491	0.0587
Delftia	B. asteroides	0.2872	0.1238
Delftia	S. alvi	0.111	0.5592
Delftia	G. apicola	0.2779	0.1371
Delftia	Gilliamella spp.	0.2326	0.2162
Delftia	P. apium	0.402	0.0277
Delftia	L. kunkeei	0.1322	0.4861
Delftia	Enterobacteriaceae	0.3096	0.096
Delftia	Actinomycetales	0.273	0.1444
Delftia	Xanthomonadaceae	0.3265	0.0782
Lachnospiraceae	Log 16s Copy#	-0.2332	0.2149
Lachnospiraceae	Log 18s Copy#	0.158	0.4042
Lachnospiraceae	Nosema ceranae	-0.2054	0.2763
Lachnospiraceae	Diversity	0.5004	0.0049
Lachnospiraceae	Lactobacillus Firm5	-0.4138	0.023
Lachnospiraceae	Lactobacillus Firm4	-0.2309	0.2196
Lachnospiraceae	B. asteroides	-0.2504	0.182
Lachnospiraceae	S. alvi	-0.2857	0.1259
Lachnospiraceae	G. apicola	-0.4532	0.0119
Lachnospiraceae	Gilliamella spp.	-0.1147	0.5463
Lachnospiraceae	P. apium	-0.1562	0.4099
Lachnospiraceae	L. kunkeei	0.0267	0.8884
Lachnospiraceae	Enterobacteriaceae	-0.1968	0.2973
Lachnospiraceae	Actinomycetales	0.2541	0.1754
Lachnospiraceae	Xanthomonadaceae	0.0367	0.8473
Lachnospiraceae	Delftia	-0.0592	0.7561
Diversity abundance	Log 16s Copy#	0.2863	0.1251
Diversity abundance	Log 18s Copy#	0.7775	0.0001
Diversity abundance	Nosema ceranae	0.4772	0.0077
Diversity abundance	Diversity	0.6244	0.0002
Diversity abundance	Lactobacillus Firm5	-0.2169	0.2496
Diversity abundance	Lactobacillus Firm4	0.1849	0.3281
Diversity abundance	B. asteroides	-0.2004	0.2882
Diversity abundance	S. alvi	0.1916	0.3105
Diversity abundance	G. apicola	0.075	0.6938
Diversity abundance	Gilliamella spp.	0.6111	0.0003
Diversity abundance	P. apium	0.3459	0.0611
Diversity abundance	L. kunkeei	0.3681	0.0453
Diversity abundance	Enterobacteriaceae	0.4586	0.0108
Diversity abundance	Actinomycetales	0.8822	0.0001
Diversity abundance	Xanthomonadaceae	-0.0388	0.8389
Diversity abundance	Delftia	0.1889	0.3175
Diversity abundance	Lachnospiraceae	0.2847	0.1272
Diversity abundance	Serratia	0.1148	0.5456
Hymen	Log 16s Copy#	-0.1089	0.5599
Hymen	Log 18s Copy#	-0.4786	0.0065
Hymen	Nosema ceranae	-0.4782	0.0065
Hymen	Diversity	-0.5227	0.0036
Hymen	Lactobacillus Firm5	0.3488	0.0637
Hymen	Lactobacillus Firm4	0.2315	0.2269
Hymen	B. asteroides	0.1729	0.3697
Hymen	S. alvi	-0.0461	0.8124
Hymen	G. apicola	-0.001	0.996
Hymen	Gilliamella spp.	-0.1832	0.3414
Hymen	P. apium	-0.0517	0.7899
Hymen	L. kunkeei	-0.1185	0.5403
Hymen	Enterobacteriaceae	-0.1063	0.5832
Hymen	Actinomycetales	-0.3927	0.0351
Hymen	Xanthomonadaceae	0.1248	0.519
Hymen	Delftia	0.1852	0.3361
Hymen	Lachnospiraceae	-0.2607	0.1719
Hymen	Serratia	-0.1539	0.4255
Hymen	Diversity abundance	-0.3631	0.0529
Def-1	Log 16s Copy#	-0.0029	0.9873
Def-1	Log 18s Copy#	-0.2177	0.2312
Def-1	Nosema ceranae	-0.4007	0.0231
Def-1	Diversity	-0.2273	0.2271
Def-1	Lactobacillus Firm5	0.0474	0.8036
Def-1	Lactobacillus Firm4	0.1769	0.3498
Def-1	B. asteroides	0.0972	0.6093
Def-1	S. alvi	-0.2138	0.2566
Def-1	G. apicola	-0.156	0.4105
Def-1	Gilliamella spp.	-0.1336	0.4817
Def-1	P. apium	-0.002	0.9916
Def-1	L. kunkeei	-0.1104	0.5615
Def-1	Enterobacteriaceae	-0.1085	0.5683
Def-1	Actinomycetales	-0.1262	0.5065
Def-1	Xanthomonadaceae	0.0891	0.6397
Def-1	Delftia	0.22	0.2427
Def-1	Lachnospiraceae	0.0754	0.692
Def-1	Serratia	-0.0735	0.6996
Def-1	Diversity abundance	-0.1755	0.3535
Def-1	Hymen	0.3327	0.0675
Abaecin	Log 16s Copy#	0.2383	0.1891
Abaecin	Log 18s Copy#	0.1349	0.4617
Abaecin	Nosema ceranae	-0.121	0.5096
Abaecin	Diversity	-0.1204	0.5262
Abaecin	Lactobacillus Firm5	0.1319	0.4871
Abaecin	Lactobacillus Firm4	0.1969	0.297
Abaecin	B. asteroides	0.0683	0.7199
Abaecin	S. alvi	-0.0554	0.7712
Abaecin	G. apicola	0.3063	0.0997
Abaecin	Gilliamella spp.	0.2499	0.1828
Abaecin	P. apium	0.2236	0.235
Abaecin	L. kunkeei	-0.0965	0.6118
Abaecin	Enterobacteriaceae	0.4481	0.013
Abaecin	Actinomycetales	-0.0256	0.8932
Abaecin	Xanthomonadaceae	-0.4657	0.0095
Abaecin	Delftia	0.1092	0.5656
Abaecin	Lachnospiraceae	-0.2959	0.1124
Abaecin	Serratia	0.1448	0.4452
Abaecin	Diversity abundance	-0.1101	0.5624
Abaecin	Hymen	0.0883	0.6366
Abaecin	Def-1	0.0286	0.8766
GOX	Log 16s Copy#	0.1649	0.3753
GOX	Log 18s Copy#	-0.2633	0.1524
GOX	Nosema ceranae	-0.4302	0.0157
GOX	Diversity	-0.367	0.0502
GOX	Lactobacillus Firm5	0.2241	0.2425
GOX	Lactobacillus Firm4	0.3064	0.106
GOX	B. asteroides	0.3399	0.0712
GOX	S. alvi	-0.0308	0.874
GOX	G. apicola	0.0079	0.9676
GOX	Gilliamella spp.	-0.0573	0.7679
GOX	P. apium	0.1335	0.49
GOX	L. kunkeei	-0.0844	0.6632
GOX	Enterobacteriaceae	0.1097	0.5709
GOX	Actinomycetales	-0.1335	0.4899
GOX	Xanthomonadaceae	0.0525	0.7867
GOX	Delftia	0.2532	0.1851
GOX	Lachnospiraceae	-0.1456	0.451
GOX	Serratia	-0.0976	0.6144
GOX	Diversity abundance	-0.1606	0.4053
GOX	Hymen	0.4919	0.0058
GOX	Def-1	0.6016	0.0003
GOX	Abaecin	0.2097	0.2576
CAT	Log 16s Copy#	0.0443	0.8163
CAT	Log 18s Copy#	-0.1039	0.5848
CAT	Nosema ceranae	-0.1488	0.4325
CAT	Diversity	0.0879	0.6564
CAT	Lactobacillus Firm5	-0.0837	0.6718
CAT	Lactobacillus Firm4	0.0443	0.8227
CAT	B. asteroides	0.0137	0.9449
CAT	S. alvi	0.0999	0.613
CAT	G. apicola	0.0487	0.8056
CAT	Gilliamella spp.	0.1213	0.5387
CAT	P. apium	0.1511	0.4429
CAT	L. kunkeei	0.1509	0.4433
CAT	Enterobacteriaceae	0.1132	0.5663
CAT	Actinomycetales	0.3339	0.0824
CAT	Xanthomonadaceae	-0.0225	0.9096
CAT	Delftia	-0.017	0.9317
CAT	Lachnospiraceae	0.083	0.6746
CAT	Serratia	-0.2036	0.2988
CAT	Diversity abundance	0.3585	0.061
CAT	Hymen	0.135	0.4851
CAT	Def-1	-0.0919	0.6292
CAT	Abaecin	-0.1849	0.3281
CAT	GOX	-0.0745	0.6955
Cu/Zn Sod	Log 16s Copy#	0.1591	0.3845
Cu/Zn Sod	Log 18s Copy#	0.0194	0.9159
Cu/Zn Sod	Nosema ceranae	-0.4344	0.013
Cu/Zn Sod	Diversity	-0.1669	0.3779
Cu/Zn Sod	Lactobacillus Firm5	-0.1052	0.58
Cu/Zn Sod	Lactobacillus Firm4	0.0309	0.8711
Cu/Zn Sod	B. asteroides	0.0487	0.7982
Cu/Zn Sod	S. alvi	-0.265	0.157
Cu/Zn Sod	G. apicola	-0.0429	0.8218
Cu/Zn Sod	Gilliamella spp.	0.056	0.769
Cu/Zn Sod	P. apium	0.2316	0.2182
Cu/Zn Sod	L. kunkeei	-0.0346	0.8561
Cu/Zn Sod	Enterobacteriaceae	0.1989	0.2921
Cu/Zn Sod	Actinomycetales	0.0505	0.791
Cu/Zn Sod	Xanthomonadaceae	-0.1633	0.3887
Cu/Zn Sod	Delftia	0.3143	0.0907
Cu/Zn Sod	Lachnospiraceae	0.1534	0.4184
Cu/Zn Sod	Serratia	-0.0316	0.8682
Cu/Zn Sod	Diversity abundance	-0.0358	0.851
Cu/Zn Sod	Hymen	0.2629	0.153
Cu/Zn Sod	Def-1	0.6081	0.0002
Cu/Zn Sod	Abaecin	0.3156	0.0785
Cu/Zn Sod	GOX	0.7399	0.0001
Cu/Zn Sod	CAT	-0.1964	0.2981
MnSod	Log 16s Copy#	0.2151	0.2536
MnSod	Log 18s Copy#	0.1969	0.297
MnSod	Nosema ceranae	-0.2165	0.2506
MnSod	Diversity	-0.0753	0.7033
MnSod	Lactobacillus Firm5	0.0493	0.8034
MnSod	Lactobacillus Firm4	0.2332	0.2324
MnSod	B. asteroides	0.2042	0.2974
MnSod	S. alvi	-0.0591	0.7651
MnSod	G. apicola	0.1511	0.4429
MnSod	Gilliamella spp.	0.3139	0.1038
MnSod	P. apium	0.3815	0.0452
MnSod	L. kunkeei	0.2761	0.155
MnSod	Enterobacteriaceae	0.3297	0.0867
MnSod	Actinomycetales	0.1612	0.4125
MnSod	Xanthomonadaceae	-0.0915	0.6432
MnSod	Delftia	0.3372	0.0793
MnSod	Lachnospiraceae	0.1249	0.5267
MnSod	Serratia	0.1636	0.4056
MnSod	Diversity abundance	0.1965	0.3163
MnSod	Hymen	0.3722	0.0428
MnSod	Def-1	0.5853	0.0007
MnSod	Abaecin	0.2489	0.1846
MnSod	GOX	0.6129	0.0003
MnSod	CAT	-0.0847	0.6621
MnSod	Cu/Zn Sod	0.7918	0.0001
Vg	Log 16s Copy#	-0.1749	0.4248
Vg	Log 18s Copy#	-0.5553	0.0059
Vg	Nosema ceranae	-0.2075	0.3421
Vg	Diversity	-0.5879	0.0051
Vg	Lactobacillus Firm5	0.3727	0.0961
Vg	Lactobacillus Firm4	-0.0779	0.7371
Vg	B. asteroides	0.1351	0.5594
Vg	S. alvi	-0.2974	0.1904
Vg	G. apicola	-0.0519	0.823
Vg	Gilliamella spp.	-0.2444	0.2856
Vg	P. apium	-0.1818	0.4302
Vg	L. kunkeei	-0.1608	0.4863
Vg	Enterobacteriaceae	-0.1016	0.6611
Vg	Actinomycetales	-0.5411	0.0113
Vg	Xanthomonadaceae	0.0169	0.9421
Vg	Delftia	0.0584	0.8013
Vg	Lachnospiraceae	-0.1082	0.6406
Vg	Serratia	-0.1248	0.5898
Vg	Diversity abundance	-0.6143	0.0031
Vg	Hymen	0.5356	0.0084
Vg	Def-1	0.1433	0.5143
Vg	Abaecin	0.0277	0.9003
Vg	GOX	0.0548	0.8087
Vg	CAT	-0.4117	0.0637
Vg	Cu/Zn Sod	0.1551	0.4797
Vg	MnSod	0.1146	0.6115

## Sheet: CW Correlations
Anderson and Maes 2022, Social microbiota and social gland gene expression of worker honey bees by age and climate
Table S4: Correlations among dependent variables from the CW indoor environment in early and late winter.
The column on the right is a subset of that on the left, containing only strong and mild relationships ordered by p-value.
Enterobacteriaceae, Lactobacillus kunkeei, Serratia and Gilliamella spp. contained over 50% zero values and were omitted from the correlation analysis.
CW midguts					CW midguts
Variable	by Variable	Spearman ρ	Prob>|ρ|		Variable	by Variable	Spearman ρ	Prob>|ρ|
Log 18s Copy#	Log 16s Copy#	0.2295	0.2065		Lactobacillus Firm4	Lactobacillus Firm5	0.8178	0.0001
Nosema ceranae	Log 16s Copy#	-0.0565	0.7589		B. asteroides	Lactobacillus Firm4	0.6394	0.0001
Nosema ceranae	Log 18s Copy#	0.0198	0.9144		G. apicola	Lactobacillus Firm5	0.7562	0.0001
Diversity	Log 16s Copy#	-0.0776	0.6834		Delftia	Xanthomonadaceae	0.663	0.0001
Diversity	Log 18s Copy#	0.2423	0.1971		GOX	Def-1	0.8355	0.0001
Diversity	Nosema ceranae	0.1786	0.3449		MnSod	Cu/Zn Sod	0.7581	0.0001
Lactobacillus Firm5	Log 16s Copy#	0.4164	0.0178		non-core bacterial abundance	Delftia	0.5861	0.0004
Lactobacillus Firm5	Log 18s Copy#	0.2097	0.2494		B. asteroides	Lactobacillus Firm5	0.5668	0.0007
Lactobacillus Firm5	Nosema ceranae	-0.3809	0.0315		non-core bacterial abundance	Lactobacillus Firm5	0.5506	0.0011
Lactobacillus Firm5	Diversity	-0.1168	0.5388		Abaecin	Def-1	0.552	0.0013
Lactobacillus Firm4	Log 16s Copy#	0.3757	0.0341		G. apicola	Lactobacillus Firm4	0.5147	0.0026
Lactobacillus Firm4	Log 18s Copy#	0.085	0.6435		Abaecin	Hymen	0.5202	0.0027
Lactobacillus Firm4	Nosema ceranae	-0.3101	0.0841		non-core bacterial abundance	Lactobacillus Firm4	0.504	0.0033
Lactobacillus Firm4	Diversity	-0.2525	0.1782		B. asteroides	Log 16s Copy#	0.4977	0.0038
Lactobacillus Firm4	Lactobacillus Firm5	0.8178	0.0001		GOX	Abaecin	0.5004	0.0041
B. asteroides	Log 16s Copy#	0.4977	0.0038		Def-1	Diversity	0.5079	0.0049
B. asteroides	Log 18s Copy#	0.2511	0.1656		Delftia	Lactobacillus Firm5	0.4787	0.0056
B. asteroides	Nosema ceranae	-0.0704	0.7019		Delftia	Lactobacillus Firm4	0.4762	0.0059
B. asteroides	Diversity	-0.2229	0.2363		non-core bacterial abundance	Actinomycetales	0.4578	0.0084
B. asteroides	Lactobacillus Firm5	0.5668	0.0007		Cu/Zn Sod	Def-1	0.4605	0.0091
B. asteroides	Lactobacillus Firm4	0.6394	0.0001		Cu/Zn Sod	GOX	0.4573	0.0097
S. alvi	Log 16s Copy#	0.4007	0.0231		Cu/Zn Sod	CAT	0.448	0.0115
S. alvi	Log 18s Copy#	0.1329	0.4682		GOX	S. alvi	-0.4477	0.0116
S. alvi	Nosema ceranae	-0.1575	0.3892		Delftia	Log 16s Copy#	0.4388	0.012
S. alvi	Diversity	-0.2009	0.2871		G. apicola	B. asteroides	0.4361	0.0126
S. alvi	Lactobacillus Firm5	0.289	0.1086		G. apicola	S. alvi	0.4341	0.0131
S. alvi	Lactobacillus Firm4	0.2681	0.1379		Delftia	B. asteroides	0.4335	0.0132
S. alvi	B. asteroides	0.4323	0.0135		S. alvi	B. asteroides	0.4323	0.0135
G. apicola	Log 16s Copy#	0.3629	0.0412		Def-1	Hymen	0.4351	0.0144
G. apicola	Log 18s Copy#	0.3658	0.0395		non-core bacterial abundance	Log 16s Copy#	0.4249	0.0154
G. apicola	Nosema ceranae	-0.2636	0.145		Lactobacillus Firm5	Log 16s Copy#	0.4164	0.0178
G. apicola	Diversity	-0.1862	0.3245		Delftia	G. apicola	0.408	0.0204
G. apicola	Lactobacillus Firm5	0.7562	0.0001		Xanthomonadaceae	Lactobacillus Firm5	0.4062	0.0211
G. apicola	Lactobacillus Firm4	0.5147	0.0026		S. alvi	Log 16s Copy#	0.4007	0.0231
G. apicola	B. asteroides	0.4361	0.0126		GOX	Log 18s Copy#	-0.3992	0.0261
G. apicola	S. alvi	0.4341	0.0131		MnSod	CAT	0.3964	0.0273
P. apium	Log 16s Copy#	-0.0601	0.7437		GOX	B. asteroides	-0.3942	0.0282
P. apium	Log 18s Copy#	0.0664	0.7182		Xanthomonadaceae	Log 18s Copy#	0.3871	0.0286
P. apium	Nosema ceranae	-0.0689	0.7077		non-core bacterial abundance	Xanthomonadaceae	0.3835	0.0303
P. apium	Diversity	0.043	0.8217		Lactobacillus Firm5	Nosema ceranae	-0.3809	0.0315
P. apium	Lactobacillus Firm5	0.1878	0.3035		Lactobacillus Firm4	Log 16s Copy#	0.3757	0.0341
P. apium	Lactobacillus Firm4	0.1999	0.2728		CAT	Diversity	-0.3872	0.038
P. apium	B. asteroides	-0.093	0.6128		G. apicola	Log 18s Copy#	0.3658	0.0395
P. apium	S. alvi	-0.1609	0.379		G. apicola	Log 16s Copy#	0.3629	0.0412
P. apium	G. apicola	0.0282	0.8781		GOX	G. apicola	-0.3685	0.0413
Actinomycetales	Log 16s Copy#	0.0935	0.6109		non-core bacterial abundance	G. apicola	0.3596	0.0432
Actinomycetales	Log 18s Copy#	0.1294	0.4803		GOX	Hymen	0.3637	0.0443
Actinomycetales	Nosema ceranae	-0.2977	0.098		Lachnospiraceae	G. apicola	-0.3548	0.0463
Actinomycetales	Diversity	-0.0986	0.6044		MnSod	Def-1	0.356	0.0493
Actinomycetales	Lactobacillus Firm5	0.2386	0.1884
Actinomycetales	Lactobacillus Firm4	0.199	0.2748
Actinomycetales	B. asteroides	-0.0854	0.6421
Actinomycetales	S. alvi	-0.0268	0.8842
Actinomycetales	G. apicola	0.026	0.8876
Actinomycetales	P. apium	0.1353	0.4603
Xanthomonadaceae	Log 16s Copy#	0.3026	0.0923
Xanthomonadaceae	Log 18s Copy#	0.3871	0.0286
Xanthomonadaceae	Nosema ceranae	0.1487	0.4168
Xanthomonadaceae	Diversity	0.0581	0.7605
Xanthomonadaceae	Lactobacillus Firm5	0.4062	0.0211
Xanthomonadaceae	Lactobacillus Firm4	0.288	0.11
Xanthomonadaceae	B. asteroides	0.2106	0.2472
Xanthomonadaceae	S. alvi	-0.0777	0.6726
Xanthomonadaceae	G. apicola	0.3287	0.0663
Xanthomonadaceae	P. apium	0.2736	0.1297
Xanthomonadaceae	Actinomycetales	0.2495	0.1685
Delftia	Log 16s Copy#	0.4388	0.012
Delftia	Log 18s Copy#	-0.0418	0.8204
Delftia	Nosema ceranae	-0.0986	0.5913
Delftia	Diversity	-0.2943	0.1144
Delftia	Lactobacillus Firm5	0.4787	0.0056
Delftia	Lactobacillus Firm4	0.4762	0.0059
Delftia	B. asteroides	0.4335	0.0132
Delftia	S. alvi	0.1645	0.3682
Delftia	G. apicola	0.408	0.0204
Delftia	P. apium	0.11	0.5489
Delftia	Actinomycetales	0.261	0.1491
Delftia	Xanthomonadaceae	0.663	0.0001
Lachnospiraceae	Log 16s Copy#	-0.2546	0.1596
Lachnospiraceae	Log 18s Copy#	-0.0493	0.7886
Lachnospiraceae	Nosema ceranae	0.055	0.7649
Lachnospiraceae	Diversity	0.2342	0.213
Lachnospiraceae	Lactobacillus Firm5	-0.2869	0.1114
Lachnospiraceae	Lactobacillus Firm4	-0.1537	0.4011
Lachnospiraceae	B. asteroides	-0.1381	0.4509
Lachnospiraceae	S. alvi	0.0859	0.6401
Lachnospiraceae	G. apicola	-0.3548	0.0463
Lachnospiraceae	P. apium	0.0304	0.869
Lachnospiraceae	Actinomycetales	-0.0087	0.9622
Lachnospiraceae	Xanthomonadaceae	-0.2239	0.218
Lachnospiraceae	Delftia	-0.2508	0.1662
Diversity abundance	Log 16s Copy#	0.4249	0.0154
Diversity abundance	Log 18s Copy#	-0.0066	0.9714
Diversity abundance	Nosema ceranae	-0.2559	0.1575
Diversity abundance	Diversity	0.1786	0.3449
Diversity abundance	Lactobacillus Firm5	0.5506	0.0011
Diversity abundance	Lactobacillus Firm4	0.504	0.0033
Diversity abundance	B. asteroides	0.1855	0.3094
Diversity abundance	S. alvi	0.134	0.4645
Diversity abundance	G. apicola	0.3596	0.0432
Diversity abundance	P. apium	0.2428	0.1807
Diversity abundance	Actinomycetales	0.4578	0.0084
Diversity abundance	Xanthomonadaceae	0.3835	0.0303
Diversity abundance	Delftia	0.5861	0.0004
Diversity abundance	Lachnospiraceae	-0.0364	0.8431
Hymen	Log 16s Copy#	0.1694	0.3624
Hymen	Log 18s Copy#	-0.079	0.6726
Hymen	Nosema ceranae	0.25	0.175
Hymen	Diversity	0.2635	0.1672
Hymen	Lactobacillus Firm5	-0.127	0.4959
Hymen	Lactobacillus Firm4	-0.1581	0.3957
Hymen	B. asteroides	-0.1881	0.3108
Hymen	S. alvi	-0.2832	0.1226
Hymen	G. apicola	-0.0423	0.8211
Hymen	P. apium	0.2912	0.1119
Hymen	Actinomycetales	-0.0577	0.758
Hymen	Xanthomonadaceae	0.2107	0.2552
Hymen	Delftia	0.1242	0.5056
Hymen	Lachnospiraceae	-0.0669	0.7208
Hymen	Diversity abundance	0.079	0.6726
Def-1	Log 16s Copy#	-0.1786	0.3363
Def-1	Log 18s Copy#	-0.246	0.1823
Def-1	Nosema ceranae	0.2145	0.2465
Def-1	Diversity	0.5079	0.0049
Def-1	Lactobacillus Firm5	-0.1347	0.4701
Def-1	Lactobacillus Firm4	-0.1105	0.5541
Def-1	B. asteroides	-0.2754	0.1337
Def-1	S. alvi	-0.3442	0.0579
Def-1	G. apicola	-0.3032	0.0973
Def-1	P. apium	0.0359	0.8479
Def-1	Actinomycetales	-0.0298	0.8734
Def-1	Xanthomonadaceae	0.0597	0.7498
Def-1	Delftia	-0.0931	0.6182
Def-1	Lachnospiraceae	0.313	0.0865
Def-1	Diversity abundance	0.1641	0.3777
Def-1	Hymen	0.4351	0.0144
Abaecin	Log 16s Copy#	-0.0621	0.74
Abaecin	Log 18s Copy#	-0.2823	0.1239
Abaecin	Nosema ceranae	0.0044	0.9811
Abaecin	Diversity	0.2901	0.1268
Abaecin	Lactobacillus Firm5	-0.0923	0.6213
Abaecin	Lactobacillus Firm4	-0.1121	0.5483
Abaecin	B. asteroides	-0.1536	0.4092
Abaecin	S. alvi	-0.196	0.2907
Abaecin	G. apicola	-0.329	0.0707
Abaecin	P. apium	0.192	0.3008
Abaecin	Actinomycetales	0.2802	0.1268
Abaecin	Xanthomonadaceae	-0.0496	0.791
Abaecin	Delftia	-0.0065	0.9725
Abaecin	Lachnospiraceae	0.1259	0.4999
Abaecin	Diversity abundance	0.1065	0.5687
Abaecin	Hymen	0.5202	0.0027
Abaecin	Def-1	0.552	0.0013
GOX	Log 16s Copy#	-0.3185	0.0807
GOX	Log 18s Copy#	-0.3992	0.0261
GOX	Nosema ceranae	0.0028	0.988
GOX	Diversity	0.2773	0.1452
GOX	Lactobacillus Firm5	-0.0621	0.74
GOX	Lactobacillus Firm4	0.0173	0.9262
GOX	B. asteroides	-0.3942	0.0282
GOX	S. alvi	-0.4477	0.0116
GOX	G. apicola	-0.3685	0.0413
GOX	P. apium	0.1412	0.4487
GOX	Actinomycetales	0.0629	0.7367
GOX	Xanthomonadaceae	0.0079	0.9665
GOX	Delftia	-0.152	0.4143
GOX	Lachnospiraceae	0.2008	0.2787
GOX	Diversity abundance	0.1351	0.4687
GOX	Hymen	0.3637	0.0443
GOX	Def-1	0.8355	0.0001
GOX	Abaecin	0.5004	0.0041
CAT	Log 16s Copy#	-0.1492	0.4231
CAT	Log 18s Copy#	-0.1306	0.4836
CAT	Nosema ceranae	0.0569	0.7613
CAT	Diversity	-0.3872	0.038
CAT	Lactobacillus Firm5	0.2052	0.268
CAT	Lactobacillus Firm4	0.3194	0.0799
CAT	B. asteroides	0.1292	0.4883
CAT	S. alvi	0.1604	0.3887
CAT	G. apicola	0.1444	0.4385
CAT	P. apium	0.0165	0.9296
CAT	Actinomycetales	-0.1597	0.3909
CAT	Xanthomonadaceae	-0.0879	0.6382
CAT	Delftia	-0.1621	0.3836
CAT	Lachnospiraceae	-0.206	0.2662
CAT	Diversity abundance	-0.1895	0.3072
CAT	Hymen	-0.0625	0.7384
CAT	Def-1	0.0359	0.848
CAT	Abaecin	-0.1504	0.4193
CAT	GOX	0.223	0.2279
Cu/Zn Sod	Log 16s Copy#	-0.0911	0.6259
Cu/Zn Sod	Log 18s Copy#	-0.0919	0.6228
Cu/Zn Sod	Nosema ceranae	-0.1036	0.5791
Cu/Zn Sod	Diversity	-0.1153	0.5516
Cu/Zn Sod	Lactobacillus Firm5	0.2391	0.1951
Cu/Zn Sod	Lactobacillus Firm4	0.3238	0.0756
Cu/Zn Sod	B. asteroides	0.03	0.8725
Cu/Zn Sod	S. alvi	0.0238	0.8987
Cu/Zn Sod	G. apicola	0.0915	0.6243
Cu/Zn Sod	P. apium	0.1589	0.3931
Cu/Zn Sod	Actinomycetales	0.1891	0.3083
Cu/Zn Sod	Xanthomonadaceae	-0.1534	0.4099
Cu/Zn Sod	Delftia	-0.1081	0.5628
Cu/Zn Sod	Lachnospiraceae	0.0771	0.6803
Cu/Zn Sod	Diversity abundance	0.0641	0.7319
Cu/Zn Sod	Hymen	0.1867	0.3146
Cu/Zn Sod	Def-1	0.4605	0.0091
Cu/Zn Sod	Abaecin	0.3512	0.0527
Cu/Zn Sod	GOX	0.4573	0.0097
Cu/Zn Sod	CAT	0.448	0.0115
MnSod	Log 16s Copy#	-0.0685	0.7141
MnSod	Log 18s Copy#	-0.0669	0.7205
MnSod	Nosema ceranae	0.1145	0.5396
MnSod	Diversity	-0.0813	0.6751
MnSod	Lactobacillus Firm5	0.1081	0.5628
MnSod	Lactobacillus Firm4	0.25	0.175
MnSod	B. asteroides	0.1458	0.4339
MnSod	S. alvi	0.1568	0.3997
MnSod	G. apicola	-0.0472	0.801
MnSod	P. apium	0.0896	0.6319
MnSod	Actinomycetales	-0.1254	0.5015
MnSod	Xanthomonadaceae	-0.2371	0.199
MnSod	Delftia	-0.1677	0.3671
MnSod	Lachnospiraceae	0.0849	0.6496
MnSod	Diversity abundance	-0.1206	0.5182
MnSod	Hymen	-0.1282	0.4918
MnSod	Def-1	0.356	0.0493
MnSod	Abaecin	0.0827	0.6584
MnSod	GOX	0.2573	0.1624
MnSod	CAT	0.3964	0.0273
MnSod	Cu/Zn Sod	0.7581	0.0001
Vg	Log 16s Copy#	0.0109	0.9536
Vg	Log 18s Copy#	0.0294	0.8751
Vg	Nosema ceranae	-0.0875	0.6397
Vg	Diversity	0.0478	0.8056
Vg	Lactobacillus Firm5	-0.1274	0.4946
Vg	Lactobacillus Firm4	-0.0306	0.87
Vg	B. asteroides	0.1797	0.3335
Vg	S. alvi	0.0267	0.8868
Vg	G. apicola	-0.0698	0.7092
Vg	P. apium	-0.0169	0.9279
Vg	Actinomycetales	-0.35	0.0536
Vg	Xanthomonadaceae	-0.1059	0.5709
Vg	Delftia	-0.1286	0.4904
Vg	Lachnospiraceae	0.1898	0.3064
Vg	Diversity abundance	-0.1738	0.3498
Vg	Hymen	-0.1149	0.5382
Vg	Def-1	-0.1036	0.5791
Vg	Abaecin	-0.231	0.2111
Vg	GOX	-0.1137	0.5425
Vg	CAT	-0.2145	0.2465
Vg	Cu/Zn Sod	-0.0734	0.6948
Vg	MnSod	0.1121	0.5483

## Sheet: KA Input
Anderson and Maes 2022, Social microbiota and social gland gene expression of worker honey bees by age and climate																																		Anderson and Maes 2022, Social immune gene expression and midgut dysbiosis in honey bees over winter
Table S4, Experiment 1. Data input to Jump																																		Table S4. Correlations of gene expression in the HPG with microbiota abundance and metrics
Sample ID	Age (Days)	Season	Location	Mouth Log 16s Copy#	MouthLog 18s Copy#	Midgut Log 16s Copy#	Midgut Log 18s Copy#	Nosema ceranae	Mouth sobs	Mouth invsimpson	Midgut sobs	Midgut invsimpson	Mouth Firm5	Mouth Firm4	Mouth B. asteroides	Mouth S. alvi	Mouth G. apicola	Mouth Gilliamella spp.	Mouth P. apium	Mouth L. kunkeei	Mouth Enterobacteriaceae	Mouth Actinomycetales	Mouth Xanthomonadaceae	Mouth Delftia	Mouth Lachnospiraceae	Mouth Serratia	Mouth Other	Midgut Firm5	Midgut Firm4	Midgut B. asteroides	Midgut S. alvi	Midgut G. apicola	Midgut Gilliamella spp.	Midgut P. apium	Midgut L. kunkeei	Midgut Enterobacteriaceae	Midgut Actinomycetales	Midgut Xanthomonadaceae	Midgut Delftia	Midgut Lachnospiraceae	Midgut Serratia	Midgut Other	Age (Days)	Hymen	Def-1	Abaecin	GOX	CAT	Cu/Zn Sod
19R171	19	Early	KA	4.14471	4.24894	5.6867	7.84547	10.1085	43	4.29403			1417.71	23.4173	65.0174	317.924	568.351	19.5603	3.30597	0.220398	39.6716	20.1398	1492.19	57.3034	0.196784	11.4922	153.229																19	1.56	2.65722	0.178592	1.61431	-0.83	-1.32
19R172	19	Early	KA	4.11701	3.91566	5.23142	4.82444	13.5831	71	3.74884			219.606	281.325	166.499	0.478444	89.9475	0.956888	72.7235	124.013	92.8181	94.369	3209.92	50.5237	19.1378	0.82019	431.055																19	-1.77	1.95496	-1.85207	0.491681	-1.4	-1.96
19R173	19	Early	KA	4.01107	3.85283	7.75327	4.03531	1.13926	46	3.12475	41	2.15663	225.277	0.645494	30.9837	0.322747	121.676	0.322747	7.74592	8.00412	30.9837	19.1422	2778.56	153.369	0.230533	1.29099	416.19	9694.38	4406.54	881.308	6169.15	12779	1.41291e+07	0	0	0	0	801.189	0	0	0	1678.68	19	0.89	1.37849	-0.462549	0.954995	-1.1	-1.31
19R81	19	Early	KA	3.89057	3.7794	6.69014	8.01366	-12.4728	63	2.7528	52	2.41092	5.59213	20.7116	31.4816	14.7052	20.9187	0.414232	44.7371	22.2028	26.5109	245.968	2221.79	70.9165	0.14794	30.8899	256.824	53798.8	1702.98	6502.3	73228.3	1.06661e+06	12153.1	13004.6	247.707	0	960.931	1688.91	805.046	55.2916	0	7445.94	19	-0.66	2.53518	-0.984249	1.31693	-1.72	-1.5
19R82	19	Early	KA	3.97623	4.12208	5.79255	7.07363	4.24213	52	2.18313			59.5907	0.188578	2.26294	0.377156	87.8774	0.188578	66.3795	40.582	110.13	44.9986	3146.51	83.5778	0.134699	0.431035	215.697																19	-1.65	1.50957	-1.5621	0.875546	-1.27	-2.27
19R83	19	Early	KA	3.76968	4.11815	5.39718	6.15187	12.0008	54	3.49524			77.1786	12.9915	2.20196	10.3492	106.905	0.110098	29.5062	47.0338	46.9017	27.3346	1517.15	83.322	0.0786413	0.503304	203.209																19	-1	2.65481	-1.10336	1.45919	-1.3	-1.36
19S171	19	Early	KA	5.57131	3.83362	7.12242	4.30521	-2.09211	46	1.40611	30	2.41092	244.879	78.9931	134.288	402.865	497.657	35.5469	356575	1181.74	23.6979	288.734	1457.78	72.6737	2.82118	2.25695	90.2779	18657.2	888.438	444.219	8218.05	1.37308e+06	1110.55	7.62102e+06	2487.63	888.438	0	1615.34	0	0	1142.28	211.533	19	-2.02	2.39922	-2.41818	0.820828	-1.32	-1.87
19S172	19	Early	KA	5.46233	3.76472	6.21688	4.56031	3.37089	42	1.41895	60	2.31418	3.22016	3.22016	12.8806	6.44031	12.8806	3.22016	285138	2.57613	19.3209	359.769	1223.66	15.4568	4.60022	3.68018	180.942	41309.5	3481.83	3780.28	0	9749.14	2487.02	1.35861e+06	736.159	0	1029.11	2306.15	218.858	35.5289	28.4231	9569.12	19	-2.23	2.02024	-3.6802	0.643078	-1.4	-1.42
19S173	19	Early	KA	4.45324	3.86724	6.38346	4.26927	14.3283	60	2.53976	40	4.2483	566.134	35.4387	646.166	94.7986	571.154	0.295323	17569.3	0.236258	7.08774	389.826	833.347	136.085	17.7194	0.168756	167.068	205364	55935.1	51524.7	92408.5	209984	35.0032	37383.4	1344.12	70.0064	241.401	1209.2	588.054	425.039	60.0055	1600.15	19	-2.13	1.67929	-3.42272	0.950789	-2.14	-1.27
19S81	19	Early	KA	4.7177	3.9382	5.73338	5.73624	11.9603	64	1.64869	54	2.16941	893.86	60.5653	192.138	33.4153	1.04423	1.04423	40440.9	14.2015	104.423	188.681	2318.19	76.8552	11.1882	0.596702	247.631	91039.4	8372.61	937.08	0	10572.7	3636.28	52924.7	692.624	162.97	1278.48	851.891	570.397	1164.07	0	3143	19	-2.53	1.73875	-1.31009	0.539772	-1.42	-1.34
19S82	19	Early	KA	3.99491	3.32552	7.29435	5.18301	-3.29019	54	5.57144			669.63	77.7576	17.3811	0.457398	101.085	5.03137	9.14795	25.6143	25.6143	409.45	1555.15	172.347	0.326713	0.26137	183.395																19	-1.61	2.32933	-1.05522	1.21741	-0.91	-1.3
19S83	19	Early	KA	3.64945	4.29685	6.27173	7.37886	11.5512	40	4.61518	49	2.49053	0.123798	0.123798	51.995	0.123798	0.123798	0.247595	4.95191	0.0990381	18.5696	143.435	1005.24	89.3324	0.0884269	0.778157	293.224	318619	5450.56	82172.8	0	95305.1	1243.11	9434.89	25.4997	127.499	527.58	2665.88	50.9994	91.0704	0	1123.2	19	-0.65	1.35549	-1.8684	0.256063	-1.18	-1.77
33R171	33	Early	KA	4.94704	3.73043	5.54127	4.40073	12.3605	37	1.13103			38.1091	6.17985	2.05995	1.02997	4.1199	1.02997	83572.2	363.375	12.3597	309.703	588.022	59.3266	0.735696	10.0055	80.4361																33	-1.4	1.28003	-3.29475	0.524865	-1.2	-2.23
33R172	33	Early	KA	5.46121	3.76859	7.4339	5.22851	12.9052	44	1.17938	47	2.20086	58.4559	12.1783	4.87133	2.43566	2.43566	9.74265	267933	3361.22	34.0993	352.751	828.126	58.4559	17.3976	1.39181	192.533	12435.8	490.886	2290.8	13253.9	16199.2	6.67801e+06	221880	7723.27	654.515	677.084	1487.53	261.806	0	0	935.021	33	-0.2	1.23556	-1.21288	0.488679	-0.99	-2.49
33R173	33	Early	KA	4.2017	3.85649	7.60003	4.39426	11.459	65	4.40929	44	2.79054	44.0377	0.155062	30.7024	0.155062	0.930375	0.155062	3723.98	1123.15	67.9173	300.286	1649.02	84.354	1.66138	0.0886071	300.526	6470.05	4086.34	2724.23	681.057	3745.82	5.11985e+06	2724.23	3.85015e+06	1362.11	0	1857.43	272.423	0	0	1621.57	33	0.02	2.58118	-0.802733	1.47612	-0.87	-0.92
33R81	33	Early	KA	3.81795	3.90943	6.07617	4.80639	-6.42935	62	5.46264			89.2268	141.282	72.6462	0.0771191	33.6239	1.00255	75.5767	0.431867	10.4882	266.034	1275.97	121.663	0.055085	22.0781	221.222																33	-0.64	2.3254	-1.19308	0.882239	-1.07	-1.62
33R82	33	Early	KA	3.98069	3.93416	7.49396	5.36314	14.1942	72	6.82624	34	2.19978	218.551	67.5521	34.4383	16.1354	176.286	0.120414	8.18814	0.577986	67.9134	107.459	1661.71	167.327	0.0860098	0.756887	625.005	17695.4	752.996	1129.49	5647.47	85088.5	7.68451e+06	0	0	376.498	0	2053.62	301.198	0	0	537.854	33	-1.82	1.21142	-1.40789	0.17786	-1.18	-1.75
33R83	33	Early	KA	4.03316	4.28786	5.60837	5.66432	-10.6654	111	8.89221	92	2.94109	418.012	122.83	124.78	53.0314	124	0.389937	21.8365	0.623899	18.717	565.812	1368.32	131.643	0.278526	18.0485	516.945	22984.5	1172.77	4902.58	15034.6	53870.7	336.452	1499.61	284.542	153.806	0	2901.35	576.774	6.86636	16.4793	2334.56	33	2	2.69874	0.731548	1.73928	-1.15	-0.87
33S171	33	Early	KA	3.89199	3.81024	5.8454	4.03983	13.4213	36	1.96711	38	2.74997	8.31181	0.41559	0.41559	0.207795	9.35079	0.207795	4.98709	7.31439	5.81827	1984.23	399.345	120.687	0.148425	6.53071	92.2215	18701.1	159.403	1211.46	10036	143048	51.0089	2065.86	612.106	102.018	0	1286.81	229.54	0	7.28698	170.03	33	-1.66	1.95452	-1.84183	0.744556	-2.11	-1.46
33S172	33	Early	KA	4.76847	3.91649	6.09699	6.58419	11.7185	107	1.34687	307	5.28131	35.3812	11.2184	12.0814	0.862957	12.9444	45.7367	50669.4	44.1834	37.9701	943.896	511.498	44.1834	3.08199	0.493118	752.005	34178.3	1084.56	1231.12	1319.06	13776.8	0	131085	6073.53	58.6248	5660.33	9966.22	1149.05	83.7498	66.9998	199939	33	-2.31	1.55721	-2.02206	0.300641	-1.14	-1.85
33S173	33	Early	KA	4.06588	3.81475	5.52119	7.16387	13.4148	48	3.25037	118	6.14285	19.7189	0.386645	54.9036	0.386645	17.0124	0.386645	400.564	7.42358	31.7049	1760.43	2115.3	77.6383	0.276175	0.22094	172.701	1961.56	392.312	5349.71	17.8324	8773.52	0	71115.4	2810.38	142.659	1426.59	3631.32	2881.71	229.273	61.1395	38823.6	33	-1.46	1.7423	-2.01386	0.439902	-1.51	-1.75
33S81	33	Early	KA	4.08547	3.76113	7.70579	5.20246	10.5242	46	6.39163			925.848	185.799	317.777	0.286286	503.29	0.286286	60.6926	0.229029	36.6446	138.997	526.766	462.867	0.20449	0.163592	253.295																33	-0.16	2.36765	-0.93341	1.30988	-1.17	-1.62
33S82	33	Early	KA	4.13347	3.94516	6.39421	6.73129	13.1732	56	6.6407	48	2.66951	260.721	31.2866	78.2164	281.951	881.238	56.9862	131.106	0.297967	20.8577	1142.04	1244.01	80.7491	0.266042	1.9155	178.78	32051.8	750.236	2083.99	51099.4	162176	12253.9	5001.57	0	683382	632.383	8563.3	2033.97	59.5426	190.536	8772.6	33	-1.6	2.53661	-0.995453	1.25438	-1.37	-1
33S83	33	Early	KA	3.90518	3.8904	6.49951	4.39923	15.56	53	3.96247	38	1.49627	5.59931	0.243448	45.7683	8.03379	176.987	7.79035	6.81655	1.94759	85.2069	598.379	1761.24	62.7123	0.173892	4.1734	240.898	40037.3	2431.42	2917.7	54.0315	665073	76130.3	2161.26	0	5295.08	0	1277.11	302.576	0	0	205.834	33	-1.9	2.32236	-1.63268	1.0242	-1.65	-1.3
50R171	50	Late	KA	4.30995	3.86661	7.14083	7.14596	11.9724	68	5.37983	68	2.41775	10.7932	4.87434	12.534	0.348167	55.3586	2664.52	765.968	117.541	47.3507	1600.13	862.822	137.874	11.1911	0.198953	168.115	40271.3	18537.6	7031.5	34837.9	2.47317e+06	39951.7	681416	382258	3196.14	88169.3	3486.69	255.691	3652.73	365.273	119627	50	0.3	0.90296	-1.04679	0.938669	-1.3	-1.32
50R172	50	Late	KA	4.15514	3.34972	6.7631	7.34904	12.8026	95	4.6594	114	7.75329	171.09	56.0429	96.4361	68.7319	164.745	321.242	5820.01	1.1843	104.472	150.226	1626.11	78.5024	3.17224	0.120847	122.459	336791	34610.9	59333	97557.2	270041	67130	705911	16582.8	41076.7	60067.5	29389.9	2890.58	1222.52	0	314595	50	-2.83	1.58332	-1.94097	0.921878	-0.78	-0.99
50R173	50	Late	KA	3.63027	3.38255	7.10782	5.7397	11.1619	45	6.33835	45	4.04856	0.596819	77.5865	1.19364	0.596819	61.4724	63.2628	28.6473	13.3687	10.7427	212.385	480.711	238.728	0.426299	0.682079	109.701	1.43338e+06	221862	495817	534697	717491	4152.25	377.478	1207.93	1509.91	1561.98	2745.29	150.991	0	0	37927.5	50	-2.79	2.12302	-3.09277	1.50537	-1.33	-0.98
50R81	50	Late	KA	3.88731	3.41206	7.75257	7.31009	11.2953	71	5.79374	20	1.03564	1.5466	0.220943	1.76755	27.397	61.4222	0.66283	1878.02	7.7772	65.3992	723.779	867.704	95.6242	0.157817	0.126253	192.957	18419.2	3298.96	19243.9	50858.9	161924	274.913	1099.65	0	2.77926e+07	0	0	439.861	0	0	523.644	50	-1.28	1.8568	-0.708377	0.626545	-1.02	-0.69
50R82	50	Late	KA	3.99523	3.84389	5.82591	7.16125	11.2835	109	6.20693	143	12.1218	18.7742	3.75483	6.35433	0.288833	2.31067	0.288833	31.194	5.31453	38.7037	270.906	1765.03	67.4715	0.20631	0.495143	1102.52	9933.4	705.55	779.818	946.922	21222.2	5180.22	3119.27	0	28741.9	51.2196	1789.19	4753.18	13.2622	1315.61	99643.4	50	1.23	1.43789	-0.553571	0.716829	-0.8	-0.86
50R83	50	Late	KA	3.78994	3.54206	8.41084	6.5192	11.1642	49	3.86218	19	1.01344	3.46599	0.18242	59.469	56.3679	45.0578	46.6996	54.7261	0.145936	63.1174	909.585	943.279	36.1922	2.2151	0.10424	83.3921	95700.4	7457.17	4971.45	85757.5	219987	9942.89	9942.89	0	1.27918e+08	0	2259.75	0	0	0	0	50	0.32	2.02642	-0.21555	1.43043	-1.34	-0.99
50S171	50	Late	KA	4.6808	4.09197	6.22205	5.03623	11.038	68	2.38872	52	3.37802	21.0518	11.7642	21.0518	39.0077	57.5828	17.3368	26661.5	3180.55	3.71502	666.142	225.153	24.2715	0.442264	1.76906	520.693	18063.8	794.012	397.006	19916.5	158604	860.179	174683	131382	132.335	2646.71	3970.06	317.605	0	0	5671.51	50	0.25	1.53408	-0.567003	0.939332	-1	-1.01
50S172	50	Late	KA	4.74664	3.48374	6.96846	6.6942	10.3918	47	1.27167	53	4.15424	73.404	0.591968	1.18394	0.591968	2.36787	0.591968	49498	832.07	2.36787	402.538	208.803	15.6279	1.2685	0.338267	26.4976	873901	458550	184400	172021	689243	257.902	92844.8	2888.5	257.902	355.727	234.456	0	0	0	10807.3	50	2.09	2.41617	0.998436	2.54609	-1.6	0.32
50S173	50	Late	KA	4.09911	3.48404	6.43727	6.25321	8.56785	44	4.75225	70	1.70582	91.2219	0.205919	121.904	0.411837	138.995	13.7965	2352.41	0.164735	26.3576	1520.1	1440.31	174.619	0.147085	0.117668	115.118	6151.44	534.908	7310.41	13640.2	545606	3120.3	284571	5563.05	0	18937	3403.96	427.927	0	0	16471.8	50	3.44	3.35818	2.20095	2.20501	-0.52	-0.19
50S81	50	Late	KA	3.80903	4.24416	5.64904	3.92001	10.901	57	2.92528	68	5.10193	17.4497	1.98292	0.793167	26.1745	11.1043	0.396584	36.4857	0.317267	44.4174	1289.85	454.99	157.682	0.283274	1.1331	129.928	31557.2	845.324	2325.81	26060.3	47795.8	1195.6	1980.21	29.8899	326.921	148.161	1859.63	52.3074	0	0	871.789	50	0.82	2.49341	0.272159	2.17088	-1.24	-0.71
50S82	50	Late	KA	4.1598	4.58646	8.2876	8.289	8.27526	53	1.67759	21	1.11649	0.212365	0.212365	0.42473	0.212365	24.422	4.2473	67.9568	0.169892	16.5645	4006.82	718.953	77.3009	0.151689	3.88325	145.622	454737	36491.2	22456.1	477193	1.58316e+06	5614.03	33684.2	6736.84	9.17782e+07	0	5103.67	0	0	0	0	50	1.17	1.63606	0.343842	1.15629	-1.16	-0.86
50S83	50	Late	KA	6.92517	3.37202	7.46847	4.04723	8.11505	42	2.18192	41	2.24182	68.5685	137.137	137.137	137.137	274.274	2.08661e+06	57597.5	109.71	137.137	2459.01	249.34	54.8548	48.9775	39.182	261.213	81499.3	23644.8	6036.98	12074	26663.3	7.20363e+06	0	0	0	0	2744.08	0	0	0	0	50	1.56	2.1303	0.930295	1.78004	-1.26	-0.32
70R171	70	Late	KA	4.00883	3.14312	8.96452	7.33716	9.43501	56	3.9404	23	1.2018	4.38834	0.107033	0.214065	0.107033	0.107033	112.063	3267.49	4.79506	0.214065	1636.49	248.51	147.106	0.0764519	0.122323	99.1836	8.93795e+06	307146	1.22858e+06	2.76431e+06	7.479e+06	215002	122858	0	4.19961e+08	0	0	0	0	0	58504	70	2.87	2.35446	1.30231	1.59326	-1.62	-0.29
70R172	70	Late	KA	4.94916	3.17376	6.66787	6.86958	7.05046	28	1.9501	63	3.86775	16.5699	1.27461	7.64765	1.27461	1.27461	1.27461	55318	6435.25	2.54922	258.438	99.6513	42.8269	0.910435	0.728348	37.6313	47631.4	440.352	37136.4	186929	537156	15852.7	1.02191e+06	48321.3	33613.5	2631.99	1868.16	0	52.4229	0	20340.1	70	-1.76	1.84157	-0.888537	1.62285	-1.04	-0.47
70R173	70	Late	KA	4.72753	3.58265	7.11074	5.10793	5.14228	22	2.05822	100	5.01215	7.55076	3.77538	7.55076	3.77538	7.55076	3.77538	20749.5	6155.38	22.6523	270.786	308.895	21.1421	5.3934	2.15736	21.5736	58399.6	31481	54293.3	108815	495027	8440.56	579433	68619.5	1.43444e+06	49400.5	1244.31	912.493	15153.9	750721	167942	70	-1.64	2.00082	-1.78348	1.51106	-0.99	-0.62
70R174	70	Late	KA	3.83236	3.21143	5.96148	4.37817	11.1555	49	3.3924	116	8.4965	53.542	0.191907	0.191907	0.0959535	0.0959535	5.08554	3.07051	9.59535	10.1711	1258.38	465.287	77.3001	0.0685382	0.0548306	340.406	19994.1	326.879	1670.72	1688.87	50103.3	20357.3	95230.8	7365.67	49395.1	1953.76	1815.99	159.808	129.714	31276.6	19266.8	70	0.08	1.62546	-0.657658	0.98791	-0.98	-1.09
70R175	70	Late	KA	4.12261	3.32545	8.44974	6.42303	6.66254	58	1.49605	22	1.15522	11.2623	0.459686	5.51623	0.344765	4.59686	5.861	1.37906	0.0919372	25.5126	3944.11	550.37	39.7169	0.0820868	0.0656695	61.8387	807359	126150	50459.9	580289	3.02759e+06	25230	0	0	1.30893e+08	34799.9	0	20184	0	0	312371	70	2.8	2.66774	1.8836	2.04573	-1.43	-0.49
70S171	70	Late	KA	5.36846	3.50959	6.36692	4.88181	11.6807	53	1.59582	48	2.96438	82.4836	2.22929	13.3757	15.605	31.21	2.22929	182204	6589.77	66.8786	4716.86	1224.08	108.789	11.1464	1.27388	180.466	99098.3	87.97	10820.3	34088.4	389927	0	132659	12491.7	0	2184.08	1199.59	70.376	31.4179	0	2052.63	70	-1.35	0.993757	-1.90539	0.855759	-0.92	-1.31
70S172	70	Late	KA	5.19391	3.50292	6.91707	4.86697	10.973	81	6.18965	46	4.45266	5929.38	915.305	2793.22	8062.72	4537.5	15.3733	9072.63	40.6802	21.2862	1195.61	273.065	16.0829	2.53407	8440.13	69.8276	808486	365585	201288	102977	561430	555.431	10664.3	2488.33	220173	306.445	1009.87	0	0	4824.32	634.779	70	1.28	2.08765	-0.32404	1.78939	-1.91	-0.69
70S173	70	Late	KA	5.29547	3.39727	7.51605	7.15967	2.2782	17	5.46399	30	4.18649	4736.45	16.3891	19339.2	49.1673	14209.4	16.3891	458.895	13.1113	32.7782	45.2113	59.5968	10121.9	11.7065	9.36521	7398.51	1.63784e+06	376964	349785	1.22779e+06	4.06624e+06	4726.82	1.88127e+06	173947	0	0	2148.55	8508.27	0	0	14630.6	70	-1.75	1.53135	-1.86274	1.22797	-1.11	-1.28
70S174	70	Late	KA	4.95944	3.58859	6.2234	4.83053	-2.20545	47	2.20343	55	2.30851	114.083	1.43501	24.3952	72.4681	116.236	2.87002	47372.6	7865.59	1.43501	461.183	91.319	158.425	0.512504	0.410004	182.452	102346	201.569	2469.21	14210.6	290863	100.784	19149	1148.94	50.3921	382.285	1374.33	20.1569	0	0	1799.72	70	0.94	1.95992	-0.624589	1.74593	-1.53	-0.4
70S175	70	Late	KA	5.32632	3.16035	6.05208	7.06287	-7.93254	45	2.15843	65	2.73606	5.90255	1.47564	2.95127	1.47564	53.1229	1.47564	120642	15906.2	23.6102	3486.57	380.983	75.5526	2.10805	0.843221	39.3503	107017	725.275	370.353	21218.1	131799	293.196	38763.6	6110.83	432.079	170.277	1655.37	111.106	0	17.6359	1778.28	70	0.37	0.0204883	-1.38534	-0.0157361	-1.12	-0.66
[truncated: 2 more columns]

## Sheet: WW-CW Input
Anderson and Maes 2022, Social microbiota and social gland gene expression of worker honey bees by age and climate
Table S4, Experiment 2. Data input to Jump
Sample ID	Season	Location	Log 16s Copy#	Log 18s Copy#	Nosema ceranae	sobs	invsimpson	CW-Mid Firm5	CW-Mid Firm4	CW-Mid B. asteroides	CW-Mid S. alvi	CW-Mid G. apicola	CW-Mid Gilliamella spp.	CW-Mid P. apium	CW-Mid L. kunkeei	CW-Mid Enterobacteriaceae	CW-Mid Actinomycetales	CW-Mid Xanthomonadaceae	CW-Mid Delftia	CW-Mid Lachnospiraceae	CW-Mid Serratia	CW-Mid Other	Hymen	Def-1	Abaecin	GOX	CAT	Cu/Zn Sod	MnSod	Vg
O-R3.1.M	Early	CW	5.59205	5.31429	13.7563	101	12.7105	442.113	176.845	176.845	397.902	552.642	0	88.4227	88.4227	0	3201.51	1085.19	1114.13	0	0	21537.2	-1.78028	1.86518	-0.428216	1.24029	-1.13771	-1.05044	-2.06845	-3.57473
O-R3.2.M	Early	CW	4.11116	5.92694	12.4951	267	5.26713	6453.4	358.522	0	0	29757.3	0	37286.3	0	0	82583.7	5214.87	286.818	0	0	145458	-1.15241	2.39646	0.326996	1.76401	-1.31091	-0.764222	-1.81298	-4.03223
O-R3.3.M	Early	CW	4.98831	4.42454	12.7965	451	6.21637	310.668	5.50439	3.96316	1.98158	4.62368	0	73.0982	4.57965	0	2117.94	32.4258	22.3698	4.08897	0.251629	1656.14	0.79439	2.05234	1.05287	1.51249	-1.71401	-0.887507	-1.95528	-1.54763
O-R3.4.M	Early	CW	4.69544	5.14104	12.0183	703	10.2866	878.139	1209.88	86.7298	53.122	220.077	1.08412	78.0568	0	0	1051.22	104.47	39.0284	599.365	0	1531.19	-2.20146	2.48335	-0.403556	1.7538	-1.2637	-1.00495	-1.84088	-2.91872
O-R18.1.M	Early	CW	5.06017	6.04461	14.523	129	1.17444	1146.97	59.9725	2069.05	3373.45	90513.4	0	869.601	26.9876	44.9793	118.911	238.527	176.919	5.35468	0	831.761	-1.33092	1.79528	-1.11818	0.716905	-1.15724	-0.777263	-1.52052	-0.409319
O-R18.2.M	Early	CW	6.0199	6.94001	13.8767	110	11.5643	42.4496	21.992	28.6407	15.8547	18.4119	1.02288	372.329	49.0983	1.02288	1285.3	248.281	45.8251	131.513	1.75351	1568.91	-2.20033	1.89206	-0.895316	1.29683	-1.62439	-0.992797	-1.6687	-2.21691
O-R18.3.M	Early	CW	4.16734	6.21874	10.121	752	6.76781	1468.18	1106.44	293.251	143.732	688.754	0	53310	14.6626	3872.07	126.401	213.975	87.9753	270.1	0.551224	4573.32	-1.78935	2.94324	-0.452293	2.02809	-1.12105	-0.286789	-1.38009	-0.355002
O-R18.4.M	Early	CW	4.361	5.22274	34.63	308	6.69147	157.474	24.2268	17.3049	0.865244	22.4963	0	18495.4	10.3829	12.1134	2161.32	56.6341	37.3785	193.444	29.6655	5309.3	-2.10572	1.57019	-0.745332	1.16	-1.25386	-1.51343	-2.3086	-4
O-Y1.1.M	Early	CW	3.79468	4.21579	14.2036	146	1.45574	8.34332	1.33493	3.33733	1.5018	2.16926	0	5207.56	8.81054	0	47.6432	61.2855	12.0144	0	0	140.009	0.595087	2.71966	0.475582	1.99221	-0.921756	-0.6852	-1.4597	-4.56348
O-Y1.2.M	Early	CW	5.10922	4.17088	10.517	109	22.3672	2047.21	1402.72	75.8226	0	2160.95	0	2274.68	0	151.645	627.498	3791.13	3821.46	0	0	17655.8	-0.402019	1.98089	-0.503518	1.83297	-1.02247	-0.965717	-2.08074	-2.20573
O-Y1.3.M	Early	CW	4.59513	4.21466	-8.88303	32	5.79622	472.035	51.7298	38.7974	252.183	4371.17	19.3987	3465.9	0	12.9325	44.5947	105.811	310.379	36.9499	0	3097.63	-2.36838	1.23612	-1.28182	0.869496	-1.86912	-1.5818	-2.37778	-1.95713
O-Y1.4.M	Early	CW	4.47496	4.58635	13.8655	162	17.4768	526.287	299.983	42.1029	57.8915	357.875	0	5704.95	88.4162	10.5257	130.664	181.808	273.669	507.491	0	3247.94	-2.17349	2.26339	-0.238896	1.48699	-1.26046	-0.713275	-1.40175	-2.92725
O-Y13.1.M	Early	CW	4.259	5.48024	13.1895	132	1.33821	27.7118	1.11404	1.11404	11.2797	4352.15	0	6.68426	0.334213	1.39255	1.92076	0	1.55966	4.675	0	126.921	-0.961602	2.11723	-0.527485	1.43012	-1.04733	-0.934978	-1.85876	-3.2508
O-Y13.2.M	Early	CW	4.67268	5.13647	13.4611	184	24.6762	1321.28	106.477	29.0392	1263.2	963.132	0	464.626	42.5908	0	1148.21	475.186	700.811	387.189	0	5157.91	-1.66745	2.4322	0.278854	1.52045	-1.34682	-0.954589	-1.78201	-2.61448
O-Y13.3.M	Early	CW	5.15443	6.15187	13.8927	282	4.35192	6147.67	2081.49	2807.6	0	18636.6	0	193.627	0	0	0	4136.59	1006.86	0	0	3642.04	-1.61737	2.05734	-0.949148	1.26201	-1.66616	-1.01422	-1.9836	-2.94121
O-Y13.4.M	Early	CW	4.36332	5.66094	13.3598	183	4.80432	2032.94	100.541	237.277	80.4329	1936.42	2.01082	80.4329	0	0	44.3768	281.515	91.6936	21.5445	0	1093.51	-2.55711	1.40913	-1.14318	0.876909	-1.15499	-1.3558	-1.93382	-3.14227
F-R3.1.M	Late	CW	4.82878	5.1424	11.6185	93	3.50664	48556.3	3636.87	0	9776.64	26735.1	0	4372.42	8.17274	0	7609.1	222.893	89.9001	7.29709	93.4027	6489.54	-2.52515	1.83685	-1.5585	1.58456	-0.778432	-0.0854833	-1.56279	-4.09845
F-R3.2.M	Late	CW	4.86304	4.87907	12.1583	108	8.83233	4952.13	4295.27	971.005	0	576.891	0	5254.85	4.56944	0	24336.2	176.546	201.055	73.4374	101.18	24136.4	-1.76931	2.38661	-0.337841	1.62387	-1.58758	-0.431964	-1.51162	-2.57443
F-R3.3.M	Late	CW	4.3429	6.85937	12.4881	39	5.66971	5234.74	2009.01	132.047	0	8866.04	0	5545.99	0	0	2679.98	720.259	188.639	0	0	763.539	-2.45236	0.924654	-1.09082	1.07944	-1.01937	-0.912217	-1.89242	-2.2848
F-R3.4.M	Late	CW	4.36475	5.58648	13.2714	73	8.28941	519.439	399.569	559.396	809.127	1078.84	0	0	0	0	2521.42	599.353	375.595	21.4055	0	1103.57	-2.52861	1.20855	-1.40742	0.759805	-1.21147	-1.07291	-1.98316	-3.24235
F-R18.1.M	Late	CW	5.61298	6.83567	13.7155	149	2.19377	458.72	155.712	25.2506	33.6675	1317.24	0	45148.2	0	8.41688	493.403	948.812	370.343	0	0	2136.28	-0.39286	1.27661	-0.908849	0.232652	-2.0348	-1.05497	-1.81391	-2.84418
F-R18.2.M	Late	CW	5.34435	6.96482	7.22261	288	4.89626	4468.52	6.61513	105.842	208.377	8751.82	6.61513	145.533	0	0	2568.5	360.825	153.471	0	0	2337.35	-2.21602	1.44274	-0.488629	1.09245	-1.82656	-1.18895	-2.24726	-3.26428
F-R18.3.M	Late	CW	4.92301	5.14822	15.4891	43	6.48819	1869.11	810.255	405.128	138.112	635.314	0	478.787	7.36596	18.4149	431.797	652.892	257.808	39.4605	0	631.368	-1.42958	2.30821	-0.328762	1.54015	-0.880823	-0.222061	-1.09527	-3.05494
F-R18.4.M	Late	CW	4.44107	4.62144	11.6425	40	4.40875	526.59	256.305	107.182	9.32018	86.2117	0	9870.07	0	0	2114.72	148.276	167.763	0	0	539.239	-2.26339	1.66255	-0.185767	1.24672	-1.14714	-0.841587	-1.60978	-3.45421
F-Y1.1.M	Late	CW	3.53156	4.66824	13.5455	61	18.5245	103.716	53.4294	18.8574	1.57145	218.432	0	0	0	0	8.67009	28.5719	54.058	1.12247	0	354.7	-2.18181	1.79123	-1.59639	1.58108	-0.938893	-0.89343	-1.58404	-2.44204
F-Y1.2.M	Late	CW	5.76458	5.07311	12.8045	74	4.56491	54439.2	18497.9	11936.8	38518.9	14328.3	0	43060.6	0	0	9.50607	213.022	248.109	0	0	2316.99	-1.56698	1.01873	-0.700798	1.19449	-1.04335	-1.33931	-1.88588	-2.72026
F-Y1.3.M	Late	CW	3.47027	4.41057	14.3936		3.88523	52.9004	13.9341	17.7568	30.0879	388.676	0.123311	13.3176	0	0.246622	97.7983	4.03563	5.62298	1.32119	0	150.674	-2.84147	1.73118	-0.483444	1.2907	-1.28113	-1.00089	-1.69446	-1.95998
F-Y1.4.M	Late	CW	4.14998	5.97975	9.36329		6.99929	423.738	229.235	78.7273	145.877	342.695	0	722.439	0	0	1686.33	42.1002	68.5391	9.92361	0	785.068	-2.52991	1.18788	-0.88113	0.886495	-1.35428	-0.958	-1.66915	-1.3924
F-Y13.1.M	Late	CW	5.59469	6.28686	12.6376	138	5.35054	23993.3	6593.83	4284.85	30085.2	32439.8	0	200.781	0	0	25.1763	70.5223	21.9034	0	1.30377	2785.73	-2.67865	1.38874	-1.33461	0.610831	-0.821969	-0.729423	-1.30485	-1.96854
F-Y13.2.M	Late	CW	4.96792	6.06986	12.0269	95	2.69917	1754.16	953.469	192.391	1055.32	14684	0	1086.45	0	0	2177.57	169.757	140.332	97.004	0	2306.54	1.68954	1.4083	1.1745	1.10467	-1.16431	-0.694234	-2.15853	-3.48486
F-Y13.3.M	Late	CW	6.20437	4.71045	-6.79633	42	10.5987	86716.7	46693.6	33352.6	26682	46693.6	0	0	0	3335.26	2300.18	0	38689	0	0	119116	-2.45621	1.51806	-0.497443	0.946893	-1.14877	-0.679961	-1.30996	-3.61131
D-80.1.M	Early	WW	5.03388	3.99018	8.73535	27	8.50626	7313.61	1947.65	1271.93	4054.28	7711.08	39.7479	317.983	254.386	79.4957	603.071	2457.14	1271.93	0	0	1438.49	-0.226025	1.74	-3.31774	1.23983	-0.90398	-1.23849	-2.09731
D-80.2.M	Early	WW	6.28237	5.44873	9.06608	44	2.05712	320944	607.786	12714.2	5305.81	93418.4	16.4267	328.533	13.1413	98.5599	90.6298	209.066	170.837	34179.2	9.38666	3723.37	-2.32016	1.09216	-2.35573	0.712744	-1.01531	-1.21509	-2.35943	-2.77184
D-80.3.M	Early	WW	5.13651	5.67977	3.96695	141	7.39121	12697.5	4147.73	3690.69	625.423	1611.67	3.43639	2707.88	24.742	27.4911	1123.34	1105.89	131.957	5439.32	9.81826	3200.75	-0.449107	2.26747	-2.92183	1.54354	-0.974407	-0.43729	-1.25608
D-80.4.M	Early	WW	4.97175	4.36059	4.53101	44	8.28863	5423.41	3167.45	2142.02	1572.33	3076.3	182.299	2005.29	164.069	820.347	502.895	1574.4	455.749	97.6604	52.0856	5512.39	-1.52007	2.41732	-1.67556	2.039	-1.16483	-0.0381485	-1.17425
D-84.1.M	Early	WW	4.85539	5.27787	-13.19																		-0.708536	1.81376	-1.16312	1.34151	-0.912041	-0.707822	-1.89033	-2.55689
D-84.2.M	Early	WW	5.78356	4.2891	6.15832	50	2.15117	84129.5	475.579	3127.97	3.1918	64927.7	0	1570.37	0	6.38361	26.4149	191.508	30.6413	27.3583	0	173.269	-1.99303	1.87487	-2.0904	1.40033	-1.24624	-0.653729	-2.0419	-2.28161
D-84.3.M	Early	WW	5.23099	4.55283	7.14119	55	3.5254	21752.3	3205.44	1753.45	349.182	11688.8	10.0484	12249	34.1646	5.02421	17.3248	296.885	134.649	0	111.968	973.739	-0.751378	1.53759	-0.933501	0.819102	-1.00166	-0.888818	-2.13
D-84.4.M	Early	WW	5.27777	3.70705	4.13846	41	1.27862	42588.8	1287.66	837.078	98.1264	2066.66	0	136.175	4.80619	0	0	491.542	142.584	0	0	423.402	0.692707	2.12861	-0.247031	1.58876	-1.19825	-0.404515	-1.71254	-1.66675
D-91.1.M	Early	WW	6.6374	5.79432	7.85636	54	1.5162	23316.1	6564.73	3621.92	1961.87	3169.18	75.4566	1207.31	0	2.07068e+06	9158.87	1646.33	664.018	53.8976	0	3593.17	-2.05736	1.67176	-1.30382	1.25778	-1.37038	-0.598187	-1.81832	-1.7567
D-91.2.M	Early	WW	4.81345	6.55619	9.53777																		-1.28228	2.14101	-1.19714	1.21822	-1.26139	-0.311952	-1.31458	-1.5775
D-91.3.M	Early	WW	4.86546	5.91867	8.08061	47	5.78364	7137.81	396.545	1916.63	1090.5	1916.63	0	12160.7	0	0	91.1597	720.991	264.363	0	0	2863.93	-0.929489	1.4181	-4.43164	1.28574	-1.32588	-0.718537	-1.90516	-2.6207
D-91.4.M	Early	WW	5.08616	6.79557	8.60667	60	4.98376	3122.29	315.737	2736.39	315.737	2771.47	35.0819	9121.29	10075.5	0	1403.28	637.853	1122.62	100.234	200.468	4209.83	-2.25455	1.95739	-1.68262	1.36644	-1.6404	-0.322396	-1.45546	-2.75809
D-94.1.M	Early	WW	6.28122	4.34021	1.49774	33	3.19676	112005	246.598	12823.1	20763.5	295473	98.6391	51292.3	22608.1	98.6391	68.027	538.031	276.189	0	0	845.478	-0.0212476	2.66911	-1.96122	2.4806	-1.14699	-0.066812	-0.940913	-2.43025
D-94.2.M	Early	WW	5.15054	5.67799	1.36326	92	5.96027	10842.6	1073.17	3033.27	8904.69	2443.47	0	16337.1	3292.25	62.0845	110.101	491.838	163.194	41.1785	17.7384	1621.8	-1.12804	2.47648	-1.55294	1.93637	-1.33482	-0.141464	-1.48636	-2.89621
D-94.3.M	Early	WW	5.66509	5.56919	1.75433	97	1.25615	421.25	125.479	44.8138	107.553	80.6648	0	3352.07	118.308	0	661.39	260.735	125.479	76926.1	2.56079	5138.65	-1.57378	2.62008	-1.75151	1.66764	-0.96594	-0.280201	-1.61747	-2.88721
D-94.4.M	Early	WW	6.01202	6.45228	8.49762	44	1.84082	3740.83	67.7074	0	2132.78	26727.5	16.9269	137717	148171	33.8537	233.474	369.313	2288.51	60.453	48.3624	1209.06	-1.98317	2.08509	-1.24538	1.19547	-1.94244	-0.465792	-1.65476	-2.08082
F-80.1.M	Late	WW	6.27155	7.22781	9.51199	103	1.20186	3222.66	268.555	234.986	738.527	16482.6	3222.66	28198.3	362.55	851589	3125.43	30.5176	53.7111	0	0	7129.5	-2.59326	2.12295	-1.06256	1.23105	-1.16917	-0.58996	-1.68867	-4.01899
F-80.2.M	Late	WW	7.04856	5.57376	10.1603	38	4.42424	826411	4628.76	148120	129605	650162	6765.1	1.11375e+06	613275	54833	2946.69	3236.89	1139.39	0	0	25093.6	1.3346	1.67145	-1.71689	1.55077	-0.93853	-0.594251	-1.26902	-2.60609
F-80.3.M	Late	WW	5.90054	7.06207	8.91869	133	5.9621	8672.71	8104.62	2272.32	0	2575.3	21246.2	164516	151.488	127553	31342.4	275.433	1514.88	135.257	21.6412	25716.9	-2.01327	2.2045	-1.18441	1.65344	-1.0865	-0.0316669	-1.376
F-80.4.M	Late	WW	5.89788	5.95261	9.83407	162	2.75817	2832.56	2212.5	1071.02	873.726	3029.86	2494.35	579647	890.637	901.91	39614.1	333.092	631.337	10.066	0	9005.68	-2.8356	1.85301	-1.92599	1.39481	-0.88003	-0.542613	-1.88412	-3.42819
F-84.1.M	Late	WW	8.48049	5.28082	5.73314	27	1.19152	260761	23282.2	18625.8	0	1.82067e+06	4.22805e+06	353889	0	1.38296e+08	0	0	3725.15	0	0	0	1.37477	3.29174	1.32419	2.93283	-1.43241	0.190862	-0.657001	-0.524409
F-84.2.M	Late	WW	5.27403	5.27107	5.13589	66	6.88238	5361.38	23.6848	4276.19	9827.04	3699.14	94.7392	77117.7	3624.21	1253.14	157.404	148.764	86.1266	16.9177	1.23038	1025.32		1.44379	-0.32875	1.23168	-0.854256	-0.807682
F-84.3.M	Late	WW	5.79569	4.48627	7.11425	43	3.36458	9274.84	221.357	109276	8227.09	72612.3	7.37855	35830.3	23.6114	605.041	152.66	1019.58	578.479	0	0	491.904	-2.58	1.42187	-0.574184	1.43694	-1.28252	-0.163539	-1.81453
F-84.4.M	Late	WW	6.75524	6.53272	4.9658	34	1.82436	3611.19	1393.79	126.708	126.708	410028	253.417	82867.3	10390.1	1.94079e+06	699.081	0	253.417	0	217.214	2051.47	-1.49329	1.50807	-0.647512	1.4642	-1.11045	-0.315575	-1.55369
F-91.1.M	Late	WW	5.85137	8.1711	8.37753	357	5.02161	4617.57	726.292	236.193	1623.82	21800.6	26134.7	55741.5	7444.79	145825	6670.41	10.736	170.059	63.2659	10.1225	20200.1	-1.372	0.653896	-0.274449	1.69006	-1.19419	-0.188199	-1.45002	-3.11112
F-91.2.M	Late	WW	5.79159	7.12198	10.126	284	5.88069	7512.88	142.83	199.963	847.46	7555.73	28751.8	65892.4	24189.8	93039.7	6356.77	51.9383	87.6026	13.6029	5.44116	11236	-2.15778	0.928571	-2.64477	1.0202	-1.07055	-0.61424	-1.77988	-0.470305
F-91.3.M	Late	WW	7.78159	6.9806	7.07285	21	1.11933	366841	2846.88	17894.7	19114.8	390430	406.698	16267.9	0	2.85624e+07	44877	0	2277.51	0	0	9683.27	-0.205599	2.19973	-0.0413785	2.1408	-0.942445	0.0201678	-1.27904	-2.65662
F-91.4.M	Late	WW	6.27653	7.40337	-10.786	309	4.90005	3413.72	574.759	627.01	17.417	224557	10502.4	40755.7	836.014	56988.3	92994.5	31.6672	989.283	11806.2	0	103108	-2.15113	1.75749	-1.56377	1.11737	-0.77309	-0.309952	-1.37611	-3.38243
F-94.1.M	Late	WW	5.62232	8.12292	12.9933	212	3.39063	14268.6	2559.69	1081.56	2852.11	17857.8	57851.5	2547.68	76.911	1650.38	834.307	0	35.2509	2.86127	48.0693	6237.57	-2.27688	1.11017	-0.847372	1.00098	-1.4831	-0.887483	-1.67733
F-94.2.M	Late	WW	5.95737	7.01402	8.36994	310	8.06487	1706.07	217.334	152.134	5270.35	3586.01	59951.6	113970	2877.5	14452.7	83411.3	790.305	834.563	512.287	0	51270.1	-1.87454	1.74309	-1.88337	1.18843	-1.13743	-0.516276	-1.70357	-3.42443
F-94.3.M	Late	WW	6.74371	7.16343	9.82078	90	2.25911	17802.6	2681.57	1042.83	27337.1	459665	853446	35307.3	208.566	3202.98	4212.42	67.7163	119.181	0	0	9754.38	-2.19096	1.9225	-1.64679	1.38155		-0.681147	-1.7841	-3.63549
F-94.4.M	Late	WW	6.9411	8.0636	14.4883	275	7.98878	182188	76286.8	47620	38617.2	771989	26060.7	185742	23502	1.14264e+06	36272.6	1507.64	3316.82	0	541.521	366316	-2.30868	1.7836	-1.19257			-1.20106		-4.96231
